# Supplementary material for: ﻿Taxonomy and distribution of Taraxacum sect. Erythrosperma (Asteraceae) in Poland
Source: PhytoKeys. 2023 Apr 5;224:1–88. doi: 10.3897/phytokeys.224.99463 (PMC10311454; doi:10.3897/phytokeys.224.99463)
Supplement: XML Treatment for Taraxacum sect. Erythrosperma [file phytokeys.224.99463-treatment1.xml]

<!DOCTYPE tp:taxon-treatment
  PUBLIC "-//TaxonX//DTD Taxonomic Treatment Publishing DTD v0 20100105//EN" "tax-treatment-NSO.dtd">
<tp:taxon-treatment xmlns:tp="http://www.plazi.org/taxpub"><tp:treatment-meta><kwd-group><label>Taxon classification</label><kwd>
                <named-content content-type="kingdom">Plantae</named-content>
              </kwd><kwd>
                <named-content content-type="order">Asterales</named-content>
              </kwd><kwd>
                <named-content content-type="family">Asteraceae</named-content>
              </kwd></kwd-group><mixed-citation publication-type="journal"><person-group><name><surname>Wolanin</surname><given-names>Mateusz</given-names></name><name><surname>Klichowska</surname><given-names>Ewelina</given-names></name><name><surname>Jedrzejczyk</surname><given-names>Iwona</given-names></name><name><surname>Rewers</surname><given-names>Monika</given-names></name><name><surname>Nobis</surname><given-names>Marcin</given-names></name></person-group><article-title>﻿Taxonomy and distribution of <italic><tp:taxon-name><tp:taxon-name-part taxon-name-part-type="genus" reg="Taraxacum">Taraxacum</tp:taxon-name-part></tp:taxon-name></italic> sect. <italic><tp:taxon-name><tp:taxon-name-part taxon-name-part-type="genus" reg="Taraxacum"/><tp:taxon-name-part taxon-name-part-type="section" reg="Erythrosperma">Erythrosperma</tp:taxon-name-part></tp:taxon-name></italic> (<tp:taxon-name><tp:taxon-name-part taxon-name-part-type="family" reg="Asteraceae">Asteraceae</tp:taxon-name-part></tp:taxon-name>) in Poland</article-title><source>PhytoKeys</source><day>05</day><month>04</month><year>2023</year><volume>224</volume><fpage>1</fpage><lpage>88</lpage><pub-id pub-id-type="doi">10.3897/phytokeys.224.99463</pub-id></mixed-citation></tp:treatment-meta><tp:nomenclature><label>﻿</label><tp:taxon-name>
              <object-id xmlns:xlink="http://www.w3.org/1999/xlink" content-type="arpha" xlink:type="simple">5A0952A6-D607-5F84-9C4A-C93ED9FF20F5</object-id>
              <tp:taxon-name-part taxon-name-part-type="genus" reg="Taraxacum">Taraxacum</tp:taxon-name-part>
              <tp:taxon-name-part taxon-name-part-type="infraspecific-rank">sect.</tp:taxon-name-part>
              <tp:taxon-name-part taxon-name-part-type="section" reg="Erythrosperma">Erythrosperma</tp:taxon-name-part>
            </tp:taxon-name><tp:taxon-authority>(H. Lindb.) Dahlst., Acta Fl. Sueciae 1: 36. 1921.</tp:taxon-authority><tp:nomenclature-citation-list><tp:nomenclature-citation><tp:taxon-name>
                  <tp:taxon-name-part taxon-name-part-type="genus" reg="Taraxacum">Taraxacum</tp:taxon-name-part>
                </tp:taxon-name><comment>[unranked] <tp:taxon-name><tp:taxon-name-part taxon-name-part-type="genus" reg="Erythrosperma">Erythrosperma</tp:taxon-name-part></tp:taxon-name>H. Lindb., Acta Soc. Fauna Fl. Fenn. 29(9): 18. 1908. Basionym.</comment></tp:nomenclature-citation><tp:nomenclature-citation><tp:taxon-name>
                  <tp:taxon-name-part taxon-name-part-type="genus" reg="Taraxacum"/>
                  <tp:taxon-name-part taxon-name-part-type="subsection" reg="Erythrosperma"/>
                </tp:taxon-name><comment>≡ <tp:taxon-name><tp:taxon-name-part taxon-name-part-type="genus" reg="Taraxacum">Taraxacum</tp:taxon-name-part><tp:taxon-name-part taxon-name-part-type="infraspecific-rank">subsect.</tp:taxon-name-part><tp:taxon-name-part taxon-name-part-type="subsection" reg="Erythrosperma">Erythrosperma</tp:taxon-name-part></tp:taxon-name> (H. Lindb.) Schischk. In Komarov, Fl. SSSR 29: 497. 1964. </comment></tp:nomenclature-citation><tp:nomenclature-citation><tp:taxon-name>
                  <tp:taxon-name-part taxon-name-part-type="genus" reg="Taraxacum"/>
                  <tp:taxon-name-part taxon-name-part-type="section" reg="Dissimilia"/>
                </tp:taxon-name><comment>= <tp:taxon-name><tp:taxon-name-part taxon-name-part-type="genus" reg="Taraxacum">Taraxacum</tp:taxon-name-part><tp:taxon-name-part taxon-name-part-type="infraspecific-rank">sect.</tp:taxon-name-part><tp:taxon-name-part taxon-name-part-type="section" reg="Dissimilia">Dissimilia</tp:taxon-name-part></tp:taxon-name> Dahlst., Acta Florae Sueciae 1: 37. 1921. Type: <tp:taxon-name><tp:taxon-name-part taxon-name-part-type="genus" reg="Taraxacum">Taraxacum</tp:taxon-name-part><tp:taxon-name-part taxon-name-part-type="species" reg="dissimile">dissimile</tp:taxon-name-part></tp:taxon-name> Dahlst. </comment></tp:nomenclature-citation><tp:nomenclature-citation><tp:taxon-name>
                  <tp:taxon-name-part taxon-name-part-type="genus" reg="Taraxacum"/>
                  <tp:taxon-name-part taxon-name-part-type="section" reg="Fulva"/>
                </tp:taxon-name><comment>= <tp:taxon-name><tp:taxon-name-part taxon-name-part-type="genus" reg="Taraxacum">Taraxacum</tp:taxon-name-part><tp:taxon-name-part taxon-name-part-type="infraspecific-rank">sect.</tp:taxon-name-part><tp:taxon-name-part taxon-name-part-type="section" reg="Fulva">Fulva</tp:taxon-name-part></tp:taxon-name> M. P. Christ., in Gröntved et al., Botany of Iceland 3(3): 253. 1942. Type: <tp:taxon-name><tp:taxon-name-part taxon-name-part-type="genus" reg="Taraxacum">Taraxacum</tp:taxon-name-part><tp:taxon-name-part taxon-name-part-type="species" reg="fulvum">fulvum</tp:taxon-name-part></tp:taxon-name> Raunk. </comment></tp:nomenclature-citation><tp:nomenclature-citation><tp:taxon-name>
                  <tp:taxon-name-part taxon-name-part-type="genus" reg="Taraxacum"/>
                  <tp:taxon-name-part taxon-name-part-type="section" reg="Proxima"/>
                </tp:taxon-name><comment>= <tp:taxon-name><tp:taxon-name-part taxon-name-part-type="genus" reg="Taraxacum">Taraxacum</tp:taxon-name-part><tp:taxon-name-part taxon-name-part-type="infraspecific-rank">sect.</tp:taxon-name-part><tp:taxon-name-part taxon-name-part-type="section" reg="Proxima">Proxima</tp:taxon-name-part></tp:taxon-name> Doll, Wiss. Z. Univ. Rostock, Reihe Math.-Naturwiss. 17: 330. 1968. Type: <tp:taxon-name><tp:taxon-name-part taxon-name-part-type="genus" reg="Taraxacum">Taraxacum</tp:taxon-name-part><tp:taxon-name-part taxon-name-part-type="species" reg="proximum">proximum</tp:taxon-name-part></tp:taxon-name> (Dahlst.) Raunk. (≡ <tp:taxon-name><tp:taxon-name-part taxon-name-part-type="genus" reg="Taraxacum">T.</tp:taxon-name-part><tp:taxon-name-part taxon-name-part-type="species" reg="erythrospermum">erythrospermum</tp:taxon-name-part><tp:taxon-name-part taxon-name-part-type="infraspecific-rank">subsp.</tp:taxon-name-part><tp:taxon-name-part taxon-name-part-type="subspecies" reg="proximum">proximum</tp:taxon-name-part></tp:taxon-name> Dahlst.). </comment></tp:nomenclature-citation></tp:nomenclature-citation-list></tp:nomenclature><tp:treatment-sec sec-type="material" id="SECID0ECFDK"><title>Type.</title><p>Designated by Doll, 1974: 60; see <xref ref-type="bibr" rid="B42">Kirschner and Štěpánek (1987)</xref>, <xref ref-type="bibr" rid="B97">Štěpánek and Kirschner (2012)</xref>: <italic><tp:taxon-name><tp:taxon-name-part taxon-name-part-type="genus" reg="Taraxacum">Taraxacum</tp:taxon-name-part><tp:taxon-name-part taxon-name-part-type="species" reg="rubicundum">rubicundum</tp:taxon-name-part></tp:taxon-name></italic> (Dahlst.) Dahlst. (<tp:taxon-name><tp:taxon-name-part taxon-name-part-type="genus" reg="Taraxacum">T.</tp:taxon-name-part><tp:taxon-name-part taxon-name-part-type="species" reg="erythrospermum">erythrospermum</tp:taxon-name-part><tp:taxon-name-part taxon-name-part-type="infraspecific-rank">subsp.</tp:taxon-name-part><tp:taxon-name-part taxon-name-part-type="subspecies" reg="rubicundum">rubicundum</tp:taxon-name-part></tp:taxon-name> Dahlst.); lectotype in S, designated by Doll 1973: 19: “Stockholm, Djurgardsfrescati”, 10 June 1898, Dahlstedt.</p><sec sec-type="﻿Overall description of section Erythrosperma" id="SECID0EMGDK"><title>﻿Overall description of section <tp:taxon-name><tp:taxon-name-part taxon-name-part-type="genus" reg="Erythrosperma"/><tp:taxon-name-part taxon-name-part-type="section" reg="Erythrosperma">Erythrosperma</tp:taxon-name-part></tp:taxon-name></title><p>Plants mostly small to middle-sized, often forming a tunic of dried leaf leftovers. Leaves usually deeply lobed with narrow lobes and petioles. Scapes often slender, thin. Outer bracts usually small, often with cornicules. Capitulum mostly small, flowers often light yellow, sometimes golden yellow. Achenes mostly red, less often straw-coloured, strongly spinulose with a cylindrical or narrowly conical cone, narrow at the base. Plants bloom in early spring (from mid-April). Related to warm and sunlit habitats.</p></sec></tp:treatment-sec><ref-list><ref id="B42"><mixed-citation xmlns:xlink="http://www.w3.org/1999/xlink" xlink:type="simple"><person-group><name name-style="western"><surname>Kirschner</surname><given-names>J</given-names></name><name name-style="western"><surname>Štěpánek</surname><given-names>J</given-names></name></person-group> (<year>1987</year>) <article-title>Again on the sections in <italic><tp:taxon-name><tp:taxon-name-part taxon-name-part-type="genus">Taraxacum</tp:taxon-name-part></tp:taxon-name></italic> (<tp:taxon-name><tp:taxon-name-part taxon-name-part-type="family">Cichoriaceae</tp:taxon-name-part></tp:taxon-name>).</article-title><source>Taxon</source><volume>36</volume>(<issue>3</issue>): <fpage>608</fpage>–<lpage>617</lpage>. <ext-link xlink:type="simple" ext-link-type="doi" xlink:href="10.2307/1221855">https://doi.org/10.2307/1221855</ext-link></mixed-citation></ref><ref id="B97"><mixed-citation xmlns:xlink="http://www.w3.org/1999/xlink" xlink:type="simple"><person-group><name name-style="western"><surname>Štěpánek</surname><given-names>J</given-names></name><name name-style="western"><surname>Kirschner</surname><given-names>J</given-names></name></person-group> (<year>2012</year>) <article-title>A taxonomic revision of <tp:taxon-name><tp:taxon-name-part taxon-name-part-type="genus">Taraxacum</tp:taxon-name-part><tp:taxon-name-part taxon-name-part-type="infraspecific-rank">sect.</tp:taxon-name-part><tp:taxon-name-part taxon-name-part-type="section">Erythrosperma</tp:taxon-name-part></tp:taxon-name> (<tp:taxon-name><tp:taxon-name-part taxon-name-part-type="family">Compositae</tp:taxon-name-part></tp:taxon-name>-Lactuceae) in Corsica.</article-title><source>Feddes Repertorium</source><volume>123</volume>(<issue>2</issue>): <fpage>139</fpage>–<lpage>176</lpage>. <ext-link xlink:type="simple" ext-link-type="doi" xlink:href="10.1002/fedr.201200032">https://doi.org/10.1002/fedr.201200032</ext-link></mixed-citation></ref></ref-list></tp:taxon-treatment>
