# Supplementary material for: ﻿Taxonomy and distribution of Taraxacum sect. Erythrosperma (Asteraceae) in Poland
Source: PhytoKeys. 2023 Apr 5;224:1–88. doi: 10.3897/phytokeys.224.99463 (PMC10311454; doi:10.3897/phytokeys.224.99463)
Supplement: XML Treatment for Taraxacum bellicum [file phytokeys.224.99463-treatment2.xml]

<!DOCTYPE tp:taxon-treatment
  PUBLIC "-//TaxonX//DTD Taxonomic Treatment Publishing DTD v0 20100105//EN" "tax-treatment-NSO.dtd">
<tp:taxon-treatment xmlns:tp="http://www.plazi.org/taxpub"><tp:treatment-meta><kwd-group><label>Taxon classification</label><kwd>
                <named-content content-type="kingdom">Plantae</named-content>
              </kwd><kwd>
                <named-content content-type="order">Asterales</named-content>
              </kwd><kwd>
                <named-content content-type="family">Asteraceae</named-content>
              </kwd></kwd-group><mixed-citation publication-type="journal"><person-group><name><surname>Wolanin</surname><given-names>Mateusz</given-names></name><name><surname>Klichowska</surname><given-names>Ewelina</given-names></name><name><surname>Jedrzejczyk</surname><given-names>Iwona</given-names></name><name><surname>Rewers</surname><given-names>Monika</given-names></name><name><surname>Nobis</surname><given-names>Marcin</given-names></name></person-group><article-title>﻿Taxonomy and distribution of <italic><tp:taxon-name><tp:taxon-name-part taxon-name-part-type="genus" reg="Taraxacum">Taraxacum</tp:taxon-name-part></tp:taxon-name></italic> sect. <italic><tp:taxon-name><tp:taxon-name-part taxon-name-part-type="genus" reg="Taraxacum"/><tp:taxon-name-part taxon-name-part-type="section" reg="Erythrosperma">Erythrosperma</tp:taxon-name-part></tp:taxon-name></italic> (<tp:taxon-name><tp:taxon-name-part taxon-name-part-type="family" reg="Asteraceae">Asteraceae</tp:taxon-name-part></tp:taxon-name>) in Poland</article-title><source>PhytoKeys</source><day>05</day><month>04</month><year>2023</year><volume>224</volume><fpage>1</fpage><lpage>88</lpage><pub-id pub-id-type="doi">10.3897/phytokeys.224.99463</pub-id></mixed-citation></tp:treatment-meta><tp:nomenclature><label>﻿1.</label><tp:taxon-name>
              <object-id xmlns:xlink="http://www.w3.org/1999/xlink" content-type="arpha" xlink:type="simple">88D5FA26-C93A-52FF-AFA2-5AC0D6D528BB</object-id>
              <tp:taxon-name-part taxon-name-part-type="genus" reg="Taraxacum">Taraxacum</tp:taxon-name-part>
              <tp:taxon-name-part taxon-name-part-type="species" reg="bellicum">bellicum</tp:taxon-name-part>
            </tp:taxon-name><tp:taxon-authority>Sonck, Memoranda Soc. Fauna Fl. Fenn. 59: 1. 1983.</tp:taxon-authority><tp:nomenclature-citation-list><tp:nomenclature-citation><tp:taxon-name>
                  <tp:taxon-name-part taxon-name-part-type="genus" reg="Taraxacum"/>
                  <tp:taxon-name-part taxon-name-part-type="species" reg="prunicolor"/>
                </tp:taxon-name><comment>= <tp:taxon-name><tp:taxon-name-part taxon-name-part-type="genus" reg="Taraxacum">Taraxacum</tp:taxon-name-part><tp:taxon-name-part taxon-name-part-type="species" reg="prunicolor">prunicolor</tp:taxon-name-part></tp:taxon-name> Mart.Schmid, Vašut &amp; Oosterv., Feddes Repert. 115: 221. 2004. Type: Germany, Mittelfranken, Bayern. Erlangen, scattered sandy places under pinewood at the Erwin-Rommel-Wohnheim, Uni-Südgelände (MTB 6432/14; R 4429999 H 5493713), 1 May 2002, <italic>M. Schmid</italic> (holotype in M 0165146; isotypes in M 0165145, L 0538648, PRA, OL, STU, DR). </comment></tp:nomenclature-citation></tp:nomenclature-citation-list></tp:nomenclature><tp:treatment-sec sec-type="material" id="SECID0EVIDK"><title>Type.</title><p>Finland, Lapponia inarensis, Jnari, church village, Miesniemi (lat. 68°52'N.), 7 July 1981, <italic>C. E. Sonck</italic> s.n. (holotype in H 591459; isotypes in CES, H 591458, S).</p></tp:treatment-sec><tp:treatment-sec sec-type="description" id="SECID0E4IDK"><title>Description.</title><p>Plants small to middle-sized, 5–12(–15) cm tall. <bold><italic>Leaves</italic></bold> greenish, almost glabrous, (5–)7–15(–20) cm long and 1.5–3 cm wide, generally 3–6 times longer than wide, blades broadest in middle, with 3–5(–6) pairs of lateral lobes; lateral lobes of the inner leaves patent or slightly recurved, narrowly triangular, acute, with an entire or slightly dentate distal margin, proximal margin usually entire or with a few small teeth; lateral lobes of the outer leaves triangular, proximal margin usually entire, distal margin entire or slightly dentate; interlobes often toothed, sometimes blackish rimmed; terminal lobe of the inner leaves mostly with lingulate apex; terminal lobe of the outer and medial leaves triangular or slightly lingulate, usually packed lateral lobes below; petioles unwinged, pale purple to pale brown-purple. <bold><italic>Scapes</italic></bold> as long as or longer than leaves, green suffused with pale purple, hairy below capitulum. <bold><italic>Capitulum</italic></bold> slightly convex, 2.5–3.5 cm in diameter, dark yellow, outer strips grey brown; inner bracts greyish-green, corniculate, outer bracts usually 10–14, lanceolate, usually 6.5–9 mm long, 1–3 mm broad, usually red-violet, hyaline margin inconspicuous (up to 0.1 mm broad), regularly recurved, usually with small cornicules; stigmas yellow-greenish, yellow-green-blackish after drying, pollen present. <bold><italic>Achenes</italic></bold> greyish purple-brown, sparsely spinulose at the top, 3.5–4.0 mm long (incl. the 1.0–1.3 mm long, narrowly conical cone), rostrum 6.0–7.0 mm long, pappus white.</p></tp:treatment-sec><tp:treatment-sec sec-type="Flowering period" id="SECID0EUJDK"><title>Flowering period.</title><p>April (May).</p></tp:treatment-sec><tp:treatment-sec sec-type="habitat" id="SECID0EZJDK"><title>Habitat.</title><p>In the Polish lowlands this species occurs in a wide spectrum of habitats; mostly in dry, sandy semiruderal locations exposed to the sun, e.g. roadsides, paths in dry pine forests, sandy embankments, dry pastures, sandy paths in cemeteries (especially in Wielkopolska Lowland); plant communities with its participation are dominated by species characteristic to the <italic>Molinio-Arrhenatheretea</italic> and <italic>Sedo-Scleranthetea</italic> classes. In Podlchia (Klimaszewnica) it was reported in a pastured dry grassland with: <italic><tp:taxon-name><tp:taxon-name-part taxon-name-part-type="genus" reg="Achillea">Achillea</tp:taxon-name-part><tp:taxon-name-part taxon-name-part-type="species" reg="millefolium">millefolium</tp:taxon-name-part></tp:taxon-name></italic>, <italic><tp:taxon-name><tp:taxon-name-part taxon-name-part-type="genus" reg="Agrostis">Agrostis</tp:taxon-name-part><tp:taxon-name-part taxon-name-part-type="species" reg="capillaris">capillaris</tp:taxon-name-part></tp:taxon-name></italic>, <italic><tp:taxon-name><tp:taxon-name-part taxon-name-part-type="genus" reg="Artemisia">Artemisia</tp:taxon-name-part><tp:taxon-name-part taxon-name-part-type="species" reg="campestris">campestris</tp:taxon-name-part></tp:taxon-name></italic>, <italic><tp:taxon-name><tp:taxon-name-part taxon-name-part-type="genus" reg="Carex">Carex</tp:taxon-name-part><tp:taxon-name-part taxon-name-part-type="species" reg="caryophyllea">caryophyllea</tp:taxon-name-part></tp:taxon-name></italic>, <italic><tp:taxon-name><tp:taxon-name-part taxon-name-part-type="genus" reg="Cerstium">Cerstium</tp:taxon-name-part><tp:taxon-name-part taxon-name-part-type="species" reg="holosteoides">holosteoides</tp:taxon-name-part></tp:taxon-name></italic>, <italic><tp:taxon-name><tp:taxon-name-part taxon-name-part-type="genus" reg="Erophila">Erophila</tp:taxon-name-part><tp:taxon-name-part taxon-name-part-type="species" reg="verna">verna</tp:taxon-name-part></tp:taxon-name></italic>, <italic><tp:taxon-name><tp:taxon-name-part taxon-name-part-type="genus" reg="Galium">Galium</tp:taxon-name-part><tp:taxon-name-part taxon-name-part-type="species" reg="mollugo">mollugo</tp:taxon-name-part></tp:taxon-name></italic>, <italic><tp:taxon-name><tp:taxon-name-part taxon-name-part-type="genus" reg="Knautia">Knautia</tp:taxon-name-part><tp:taxon-name-part taxon-name-part-type="species" reg="arvensis">arvensis</tp:taxon-name-part></tp:taxon-name></italic>, <italic><tp:taxon-name><tp:taxon-name-part taxon-name-part-type="genus" reg="Luzula">Luzula</tp:taxon-name-part><tp:taxon-name-part taxon-name-part-type="species" reg="campestris">campestris</tp:taxon-name-part></tp:taxon-name></italic>, <italic><tp:taxon-name><tp:taxon-name-part taxon-name-part-type="genus" reg="Medicago">Medicago</tp:taxon-name-part><tp:taxon-name-part taxon-name-part-type="species" reg="falcata">falcata</tp:taxon-name-part></tp:taxon-name></italic>, <italic><tp:taxon-name><tp:taxon-name-part taxon-name-part-type="genus" reg="Myosotis">Myosotis</tp:taxon-name-part><tp:taxon-name-part taxon-name-part-type="species" reg="stricta">stricta</tp:taxon-name-part></tp:taxon-name></italic>, <italic><tp:taxon-name><tp:taxon-name-part taxon-name-part-type="genus" reg="Pilosella">Pilosella</tp:taxon-name-part><tp:taxon-name-part taxon-name-part-type="species" reg="officinarum">officinarum</tp:taxon-name-part></tp:taxon-name></italic>, <italic><tp:taxon-name><tp:taxon-name-part taxon-name-part-type="genus" reg="Plantago">Plantago</tp:taxon-name-part><tp:taxon-name-part taxon-name-part-type="species" reg="lanceolata">lanceolata</tp:taxon-name-part></tp:taxon-name></italic>, <italic><tp:taxon-name><tp:taxon-name-part taxon-name-part-type="genus" reg="Ranunculus">Ranunculus</tp:taxon-name-part><tp:taxon-name-part taxon-name-part-type="species" reg="bulbosus">bulbosus</tp:taxon-name-part></tp:taxon-name></italic>, <italic><tp:taxon-name><tp:taxon-name-part taxon-name-part-type="genus" reg="Sedum">Sedum</tp:taxon-name-part><tp:taxon-name-part taxon-name-part-type="species" reg="acre">acre</tp:taxon-name-part></tp:taxon-name></italic>, <tp:taxon-name><tp:taxon-name-part taxon-name-part-type="genus" reg="Taraxacum">Taraxacum</tp:taxon-name-part><tp:taxon-name-part taxon-name-part-type="infraspecific-rank">sect.</tp:taxon-name-part><tp:taxon-name-part taxon-name-part-type="section" reg="Taraxacum">Taraxacum</tp:taxon-name-part></tp:taxon-name> and <italic><tp:taxon-name><tp:taxon-name-part taxon-name-part-type="genus" reg="Trifolium">Trifolium</tp:taxon-name-part><tp:taxon-name-part taxon-name-part-type="species" reg="repens">repens</tp:taxon-name-part></tp:taxon-name></italic>. In south Poland, this species often grows in small enclaves on exposed rocky slopes, rock shelves and fissures, in plant communities dominated by species characteristic to classes <italic>Sedo-Scleranthetea</italic>, <italic>Festuco-Brometea</italic> and <italic>Molinio-Arrhenatheretea</italic>. In Kraków-Częstochowa Upland (Kraków Kostrze place) this species was noted in irregular xerothermic grassland (evolved in an old limestone excavation), together with <italic><tp:taxon-name><tp:taxon-name-part taxon-name-part-type="genus" reg="Achillea">Achillea</tp:taxon-name-part><tp:taxon-name-part taxon-name-part-type="species" reg="millefolium">millefolium</tp:taxon-name-part></tp:taxon-name></italic>, <italic><tp:taxon-name><tp:taxon-name-part taxon-name-part-type="genus" reg="Acinos">Acinos</tp:taxon-name-part><tp:taxon-name-part taxon-name-part-type="species" reg="arvensis">arvensis</tp:taxon-name-part></tp:taxon-name></italic>, <italic><tp:taxon-name><tp:taxon-name-part taxon-name-part-type="genus" reg="Alyssum">Alyssum</tp:taxon-name-part><tp:taxon-name-part taxon-name-part-type="species" reg="alyssoides">alyssoides</tp:taxon-name-part></tp:taxon-name></italic>, <italic><tp:taxon-name><tp:taxon-name-part taxon-name-part-type="genus" reg="Arenaria">Arenaria</tp:taxon-name-part><tp:taxon-name-part taxon-name-part-type="species" reg="serpyllifolia">serpyllifolia</tp:taxon-name-part></tp:taxon-name></italic>, <italic><tp:taxon-name><tp:taxon-name-part taxon-name-part-type="genus" reg="Artemisia">Artemisia</tp:taxon-name-part><tp:taxon-name-part taxon-name-part-type="species" reg="vulgaris">vulgaris</tp:taxon-name-part></tp:taxon-name></italic>, <italic><tp:taxon-name><tp:taxon-name-part taxon-name-part-type="genus" reg="Asperula">Asperula</tp:taxon-name-part><tp:taxon-name-part taxon-name-part-type="species" reg="cynanchica">cynanchica</tp:taxon-name-part></tp:taxon-name></italic>, <italic><tp:taxon-name><tp:taxon-name-part taxon-name-part-type="genus" reg="Bromus">Bromus</tp:taxon-name-part><tp:taxon-name-part taxon-name-part-type="species" reg="hordeaceus">hordeaceus</tp:taxon-name-part></tp:taxon-name></italic>, <italic><tp:taxon-name><tp:taxon-name-part taxon-name-part-type="genus" reg="Centaurea">Centaurea</tp:taxon-name-part><tp:taxon-name-part taxon-name-part-type="species" reg="stoebe">stoebe</tp:taxon-name-part></tp:taxon-name></italic>, <italic><tp:taxon-name><tp:taxon-name-part taxon-name-part-type="genus" reg="Dactylis">Dactylis</tp:taxon-name-part><tp:taxon-name-part taxon-name-part-type="species" reg="glomerata">glomerata</tp:taxon-name-part></tp:taxon-name></italic>, <italic><tp:taxon-name><tp:taxon-name-part taxon-name-part-type="genus" reg="Echium">Echium</tp:taxon-name-part><tp:taxon-name-part taxon-name-part-type="species" reg="vulgare">vulgare</tp:taxon-name-part></tp:taxon-name></italic>, <italic><tp:taxon-name><tp:taxon-name-part taxon-name-part-type="genus" reg="Erodium">Erodium</tp:taxon-name-part><tp:taxon-name-part taxon-name-part-type="species" reg="cicutarium">cicutarium</tp:taxon-name-part></tp:taxon-name></italic>, <italic><tp:taxon-name><tp:taxon-name-part taxon-name-part-type="genus" reg="Euphorbia">Euphorbia</tp:taxon-name-part><tp:taxon-name-part taxon-name-part-type="species" reg="cyparissias">cyparissias</tp:taxon-name-part></tp:taxon-name></italic>, <italic><tp:taxon-name><tp:taxon-name-part taxon-name-part-type="genus" reg="Festuca">Festuca</tp:taxon-name-part><tp:taxon-name-part taxon-name-part-type="species" reg="pratensis">pratensis</tp:taxon-name-part></tp:taxon-name></italic>, <italic><tp:taxon-name><tp:taxon-name-part taxon-name-part-type="genus" reg="Festuca">F.</tp:taxon-name-part><tp:taxon-name-part taxon-name-part-type="species" reg="rubra">rubra</tp:taxon-name-part></tp:taxon-name></italic>, <italic><tp:taxon-name><tp:taxon-name-part taxon-name-part-type="genus" reg="Galium">Galium</tp:taxon-name-part><tp:taxon-name-part taxon-name-part-type="species" reg="verum">verum</tp:taxon-name-part></tp:taxon-name></italic>, <italic><tp:taxon-name><tp:taxon-name-part taxon-name-part-type="genus" reg="Koeleria">Koeleria</tp:taxon-name-part><tp:taxon-name-part taxon-name-part-type="species" reg="macrantha">macrantha</tp:taxon-name-part></tp:taxon-name></italic>, <tp:taxon-name><tp:taxon-name-part taxon-name-part-type="genus" reg="Medicago">Medicago</tp:taxon-name-part><tp:taxon-name-part taxon-name-part-type="hybrid-sign">×</tp:taxon-name-part><tp:taxon-name-part taxon-name-part-type="species" reg="varia">varia</tp:taxon-name-part></tp:taxon-name>, <italic><tp:taxon-name><tp:taxon-name-part taxon-name-part-type="genus" reg="Medicago">M.</tp:taxon-name-part><tp:taxon-name-part taxon-name-part-type="species" reg="falcata">falcata</tp:taxon-name-part></tp:taxon-name></italic>, <italic><tp:taxon-name><tp:taxon-name-part taxon-name-part-type="genus" reg="Plantago">Plantago</tp:taxon-name-part><tp:taxon-name-part taxon-name-part-type="species" reg="media">media</tp:taxon-name-part></tp:taxon-name></italic>, <italic><tp:taxon-name><tp:taxon-name-part taxon-name-part-type="genus" reg="Potentilla">Potentilla</tp:taxon-name-part><tp:taxon-name-part taxon-name-part-type="species" reg="arenaria">arenaria</tp:taxon-name-part></tp:taxon-name></italic>, <italic><tp:taxon-name><tp:taxon-name-part taxon-name-part-type="genus" reg="Sanguisorba">Sanguisorba</tp:taxon-name-part><tp:taxon-name-part taxon-name-part-type="species" reg="minor">minor</tp:taxon-name-part></tp:taxon-name></italic>, <italic><tp:taxon-name><tp:taxon-name-part taxon-name-part-type="genus" reg="Sedum">Sedum</tp:taxon-name-part><tp:taxon-name-part taxon-name-part-type="species" reg="acre">acre</tp:taxon-name-part></tp:taxon-name></italic>, <italic><tp:taxon-name><tp:taxon-name-part taxon-name-part-type="genus" reg="Sedum">S.</tp:taxon-name-part><tp:taxon-name-part taxon-name-part-type="species" reg="sexangulare">sexangulare</tp:taxon-name-part></tp:taxon-name></italic>, <italic><tp:taxon-name><tp:taxon-name-part taxon-name-part-type="genus" reg="Stachys">Stachys</tp:taxon-name-part><tp:taxon-name-part taxon-name-part-type="species" reg="recta">recta</tp:taxon-name-part></tp:taxon-name></italic>, <tp:taxon-name><tp:taxon-name-part taxon-name-part-type="genus" reg="Taraxacum">Taraxacum</tp:taxon-name-part><tp:taxon-name-part taxon-name-part-type="infraspecific-rank">sect.</tp:taxon-name-part><tp:taxon-name-part taxon-name-part-type="section" reg="Taraxacum">Taraxacum</tp:taxon-name-part></tp:taxon-name>, <italic><tp:taxon-name><tp:taxon-name-part taxon-name-part-type="genus" reg="Thlaspi">Thlaspi</tp:taxon-name-part><tp:taxon-name-part taxon-name-part-type="species" reg="perfoliatum">perfoliatum</tp:taxon-name-part></tp:taxon-name></italic>, <italic><tp:taxon-name><tp:taxon-name-part taxon-name-part-type="genus" reg="Thymus">Thymus</tp:taxon-name-part><tp:taxon-name-part taxon-name-part-type="species" reg="kosteleckyanus">kosteleckyanus</tp:taxon-name-part></tp:taxon-name></italic>, <italic><tp:taxon-name><tp:taxon-name-part taxon-name-part-type="genus" reg="Thymus">T.</tp:taxon-name-part><tp:taxon-name-part taxon-name-part-type="species" reg="pulegioides">pulegioides</tp:taxon-name-part></tp:taxon-name></italic>, <italic><tp:taxon-name><tp:taxon-name-part taxon-name-part-type="genus" reg="Trifolium">Trifolium</tp:taxon-name-part><tp:taxon-name-part taxon-name-part-type="species" reg="repens">repens</tp:taxon-name-part></tp:taxon-name></italic>.</p></tp:treatment-sec><tp:treatment-sec sec-type="Somatic chromosome number" id="SECID0EJ1DK"><title>Somatic chromosome number.</title><p>24 (<xref ref-type="bibr" rid="B124">Wolanin and Musiał 2017</xref>).</p></tp:treatment-sec><tp:treatment-sec sec-type="distribution" id="SECID0ET1DK"><title>General distribution.</title><p>Central European species reported in the Czech Republic, Austria, Germany, Poland, Switzerland, Slovakia, Ukraine and Finland (<xref ref-type="bibr" rid="B108">Uhlemann 2003</xref>; <xref ref-type="bibr" rid="B35">Horn et al. 2004</xref>; <xref ref-type="bibr" rid="B93">Schmid et al. 2004</xref>; <xref ref-type="bibr" rid="B75">Nobis et al. 2020b</xref>). Populations from Finland are most likely of anthropogenic origin (<xref ref-type="bibr" rid="B23">EURO+MED 2006</xref>-onwards).</p></tp:treatment-sec><tp:treatment-sec sec-type="distribution" id="SECID0EN2DK"><title>Distribution in Poland.</title><p>Scattered localities, quite frequent in Podlachia, the western part of Lesser Poland and Greater Poland (Fig. <xref ref-type="fig" rid="F10">10A</xref>).</p></tp:treatment-sec><tp:treatment-sec sec-type="material" id="SECID0EX2DK"><title>Specimens examined.</title><p><bold>BB76</bold> – Borne Sulinowo, woj. zachodniopomorskie, 10 May 2005, <italic>K. Rostański</italic> (122777 KTU); <bold>CD31</bold> – Murzynowo Leśne, square close to shop, <named-content xmlns:xlink="http://www.w3.org/1999/xlink" content-type="dwc:verbatimCoordinates" xlink:type="simple"><named-content content-type="geo-json" specific-use="{&#34;type&#34;:&#34;Point&#34;,&#34;coordinates&#34;:[17.340278,52.154722]}" id="NCID0EG3DK" xlink:type="simple">52°09'17"N, 17°20'25"E</named-content></named-content>, 17 April 2016, <italic>M. Wolanin</italic> (003506 <abbrev xmlns:xlink="http://www.w3.org/1999/xlink" xlink:title="University of Rzeszów" id="ABBRID0EN3DK" xlink:type="simple">UR</abbrev>); Solec, anti-flood embankment on the Warta River, <named-content xmlns:xlink="http://www.w3.org/1999/xlink" content-type="dwc:verbatimCoordinates" xlink:type="simple"><named-content content-type="geo-json" specific-use="{&#34;type&#34;:&#34;Point&#34;,&#34;coordinates&#34;:[17.331389,52.102222]}" id="NCID0EU3DK" xlink:type="simple">52°06'08"N, 17°19'53"E</named-content></named-content>, 17 April 2016, <italic>M. Wolanin</italic> (003495 <abbrev xmlns:xlink="http://www.w3.org/1999/xlink" xlink:title="University of Rzeszów" id="ABBRID0E23DK" xlink:type="simple">UR</abbrev>); <bold>CD32</bold> – Nowe Miasto nad Wartą, lawn in cemetery, <named-content xmlns:xlink="http://www.w3.org/1999/xlink" content-type="dwc:verbatimCoordinates" xlink:type="simple"><named-content content-type="geo-json" specific-use="{&#34;type&#34;:&#34;Point&#34;,&#34;coordinates&#34;:[17.399167,52.087222]}" id="NCID0EE4DK" xlink:type="simple">52°05'14"N, 17°23'57"E</named-content></named-content>, 17 April 2016, <italic>M. Wolanin</italic> (003515 <abbrev xmlns:xlink="http://www.w3.org/1999/xlink" xlink:title="University of Rzeszów" id="ABBRID0EL4DK" xlink:type="simple">UR</abbrev>); <bold>CD40</bold> – Książ Wielkopolski, roadside in forest, <named-content xmlns:xlink="http://www.w3.org/1999/xlink" content-type="dwc:verbatimCoordinates" xlink:type="simple"><named-content content-type="geo-json" specific-use="{&#34;type&#34;:&#34;Point&#34;,&#34;coordinates&#34;:[17.245556,52.067222]}" id="NCID0EU4DK" xlink:type="simple">52°04'02"N, 17°14'44"E</named-content></named-content>, 16 April 2016, <italic>M. Wolanin</italic> (003538 <abbrev xmlns:xlink="http://www.w3.org/1999/xlink" xlink:title="University of Rzeszów" id="ABBRID0E24DK" xlink:type="simple">UR</abbrev>); <bold>CD41</bold> – between Radoszkowo and Chromiec, sandy embankment near disused railway track, <named-content xmlns:xlink="http://www.w3.org/1999/xlink" content-type="dwc:verbatimCoordinates" xlink:type="simple"><named-content content-type="geo-json" specific-use="{&#34;type&#34;:&#34;Point&#34;,&#34;coordinates&#34;:[17.275000,52.038889]}" id="NCID0EE5DK" xlink:type="simple">52°02'20"N, 17°16'30"E</named-content></named-content>, 16 April 2016, <italic>M. Wolanin</italic> (003519 <abbrev xmlns:xlink="http://www.w3.org/1999/xlink" xlink:title="University of Rzeszów" id="ABBRID0EL5DK" xlink:type="simple">UR</abbrev>); <bold>CD64</bold> – Las Taczanowski near Ostrów Wielkopolski, 2 May 2013, <italic>A. Czarna</italic> (POZNB); <bold>DA81</bold> – Gdańsk (Stogi), roadside in pine forest, <named-content xmlns:xlink="http://www.w3.org/1999/xlink" content-type="dwc:verbatimCoordinates" xlink:type="simple"><named-content content-type="geo-json" specific-use="{&#34;type&#34;:&#34;Point&#34;,&#34;coordinates&#34;:[18.724167,54.375278]}" id="NCID0EY5DK" xlink:type="simple">54°22'31"N, 18°43'27"E</named-content></named-content>, 7 May 2016, <italic>M. Wolanin</italic> (003488 <abbrev xmlns:xlink="http://www.w3.org/1999/xlink" xlink:title="University of Rzeszów" id="ABBRID0E65DK" xlink:type="simple">UR</abbrev>); <bold>DC52</bold> – Dąbrówka, forest roadside, <named-content xmlns:xlink="http://www.w3.org/1999/xlink" content-type="dwc:verbatimCoordinates" xlink:type="simple"><named-content content-type="geo-json" specific-use="{&#34;type&#34;:&#34;Point&#34;,&#34;coordinates&#34;:[18.964167,52.895000]}" id="NCID0EI6DK" xlink:type="simple">52°53'42"N, 18°57'51"E</named-content></named-content>, 29 April 2018, <italic>M. Wolanin</italic> (003446 <abbrev xmlns:xlink="http://www.w3.org/1999/xlink" xlink:title="University of Rzeszów" id="ABBRID0EP6DK" xlink:type="simple">UR</abbrev>); <bold>DC52</bold> – Wakole village vicinity, roadside in pine forest, <named-content xmlns:xlink="http://www.w3.org/1999/xlink" content-type="dwc:verbatimCoordinates" xlink:type="simple"><named-content content-type="geo-json" specific-use="{&#34;type&#34;:&#34;Point&#34;,&#34;coordinates&#34;:[18.951944,52.842778]}" id="NCID0EY6DK" xlink:type="simple">52°50'34"N, 18°57'07"E</named-content></named-content>, 29 April 2018, <italic>M. Wolanin</italic> (003451 <abbrev xmlns:xlink="http://www.w3.org/1999/xlink" xlink:title="University of Rzeszów" id="ABBRID0E66DK" xlink:type="simple">UR</abbrev>); <bold>DC52</bold> – Stare Rybitwy, roadside in pine forest, <named-content xmlns:xlink="http://www.w3.org/1999/xlink" content-type="dwc:verbatimCoordinates" xlink:type="simple"><named-content content-type="geo-json" specific-use="{&#34;type&#34;:&#34;Point&#34;,&#34;coordinates&#34;:[18.931389,52.833611]}" id="NCID0EIAEK" xlink:type="simple">52°50'01"N, 18°55'53"E</named-content></named-content>, 29 April 2018, <italic>M. Wolanin</italic> (003457 <abbrev xmlns:xlink="http://www.w3.org/1999/xlink" xlink:title="University of Rzeszów" id="ABBRID0EPAEK" xlink:type="simple">UR</abbrev>); <bold>DC73</bold> – Włocławek, gap between pavement and kerb, <named-content xmlns:xlink="http://www.w3.org/1999/xlink" content-type="dwc:verbatimCoordinates" xlink:type="simple"><named-content content-type="geo-json" specific-use="{&#34;type&#34;:&#34;Point&#34;,&#34;coordinates&#34;:[19.086667,52.674722]}" id="NCID0EYAEK" xlink:type="simple">52°40'29"N, 19°05'12"E</named-content></named-content>, 29 April 2018, <italic>M. Wolanin</italic> (003479 <abbrev xmlns:xlink="http://www.w3.org/1999/xlink" xlink:title="University of Rzeszów" id="ABBRID0E6AEK" xlink:type="simple">UR</abbrev>); <bold>DE96</bold> – Bystrzanowice, roadside of asphalt road No 46, <named-content xmlns:xlink="http://www.w3.org/1999/xlink" content-type="dwc:verbatimCoordinates" xlink:type="simple"><named-content content-type="geo-json" specific-use="{&#34;type&#34;:&#34;Point&#34;,&#34;coordinates&#34;:[19.514722,50.706667]}" id="NCID0EIBEK" xlink:type="simple">50°42'24"N, 19°30'53"E</named-content></named-content>, 20 April 2016, <italic>M. Wolanin</italic> (003532 <abbrev xmlns:xlink="http://www.w3.org/1999/xlink" xlink:title="University of Rzeszów" id="ABBRID0EPBEK" xlink:type="simple">UR</abbrev>); <bold>DF37</bold> – Jaroszowiec near Olkusz, grassland near forest road, 12 May 1977, <italic>H. Trzcińska-Tacik</italic> (392532 KRAM); <bold>DF58</bold> – Duże Skałki, bonfire-burnt location on grassland, <named-content xmlns:xlink="http://www.w3.org/1999/xlink" content-type="dwc:verbatimCoordinates" xlink:type="simple"><named-content content-type="geo-json" specific-use="{&#34;type&#34;:&#34;Point&#34;,&#34;coordinates&#34;:[19.806389,50.188611]}" id="NCID0E3BEK" xlink:type="simple">50°11'19"N, 19°48'23"E</named-content></named-content>, 30 April 2013, <italic>M. Wolanin</italic> (003345 <abbrev xmlns:xlink="http://www.w3.org/1999/xlink" xlink:title="University of Rzeszów" id="ABBRID0EDCEK" xlink:type="simple">UR</abbrev>); Żytnia Skała, grassland on rocks, <named-content xmlns:xlink="http://www.w3.org/1999/xlink" content-type="dwc:verbatimCoordinates" xlink:type="simple"><named-content content-type="geo-json" specific-use="{&#34;type&#34;:&#34;Point&#34;,&#34;coordinates&#34;:[19.801389,50.185278]}" id="NCID0EKCEK" xlink:type="simple">50°11'07"N, 19°48'05"E</named-content></named-content>, 30 April 2013, <italic>M. Wolanin</italic> (003256 <abbrev xmlns:xlink="http://www.w3.org/1999/xlink" xlink:title="University of Rzeszów" id="ABBRID0ERCEK" xlink:type="simple">UR</abbrev>); Żytnia Skała, fissures in rock, <named-content xmlns:xlink="http://www.w3.org/1999/xlink" content-type="dwc:verbatimCoordinates" xlink:type="simple"><named-content content-type="geo-json" specific-use="{&#34;type&#34;:&#34;Point&#34;,&#34;coordinates&#34;:[19.801111,50.185833]}" id="NCID0EYCEK" xlink:type="simple">50°11'09"N, 19°48'04"E</named-content></named-content>, 30 April 2013, <italic>M. Wolanin</italic> (003338 <abbrev xmlns:xlink="http://www.w3.org/1999/xlink" xlink:title="University of Rzeszów" id="ABBRID0E6CEK" xlink:type="simple">UR</abbrev>); Bolechowice, calcareous rocks, 1 May 1976, <italic>H.</italic>, <italic><tp:taxon-name><tp:taxon-name-part taxon-name-part-type="genus" reg="Taraxacum">T.</tp:taxon-name-part></tp:taxon-name></italic> &amp; <italic>J. Tacik</italic> (392437, 392438, 575859 KRAM); Bolechowice, path, field road, 21 May 1976, <italic><tp:taxon-name><tp:taxon-name-part taxon-name-part-type="genus" reg="Taraxacum">T.</tp:taxon-name-part></tp:taxon-name> Tacik</italic> (387575, 392460, 575854, 575893 KRAM); Dolina Kluczwody, calcareous rocks, 4 May 1957, <italic>W. Wojewoda</italic> (0129483 <named-content xmlns:xlink="http://www.w3.org/1999/xlink" content-type="dwc:institutional_code" xlink:title="Institute of Botany of the Jagiellonian University" xlink:href="http://grbio.org/institution/jagiellonian-university" xlink:type="simple">KRA</named-content>); N of the village Biały Kościół, grassland on calcareous rock, 10 May 2013, <italic>M. Nobis</italic> (<named-content xmlns:xlink="http://www.w3.org/1999/xlink" content-type="dwc:institutional_code" xlink:title="Institute of Botany of the Jagiellonian University" xlink:href="http://grbio.org/institution/jagiellonian-university" xlink:type="simple">KRA</named-content>); <bold>DF67</bold> – Czułów, grassland on rock, SW slope, <named-content xmlns:xlink="http://www.w3.org/1999/xlink" content-type="dwc:verbatimCoordinates" xlink:type="simple"><named-content content-type="geo-json" specific-use="{&#34;type&#34;:&#34;Point&#34;,&#34;coordinates&#34;:[19.694167,50.067222]}" id="NCID0EHEEK" xlink:type="simple">50°04'02"N, 19°41'39"E</named-content></named-content>, 20 April 2015, <italic>M. Wolanin</italic> (003282 <abbrev xmlns:xlink="http://www.w3.org/1999/xlink" xlink:title="University of Rzeszów" id="ABBRID0EOEEK" xlink:type="simple">UR</abbrev>); <bold>DF68</bold> – Kraków (Bielany), forest clearing near road, 27 April 1975, <italic><tp:taxon-name><tp:taxon-name-part taxon-name-part-type="genus" reg="Taraxacum">T.</tp:taxon-name-part></tp:taxon-name> Tacik</italic> (575853 KRAM); between Kryspinów and Bielany, sunny hill, 16 May 1976, H., <italic><tp:taxon-name><tp:taxon-name-part taxon-name-part-type="genus" reg="Taraxacum">T.</tp:taxon-name-part></tp:taxon-name></italic> &amp; <italic>J. Tacik</italic> (392443 KRAM); <bold>DF69</bold> – Kostrze (Kraków), roadside, quarry, <named-content xmlns:xlink="http://www.w3.org/1999/xlink" content-type="dwc:verbatimCoordinates" xlink:type="simple"><named-content content-type="geo-json" specific-use="{&#34;type&#34;:&#34;Point&#34;,&#34;coordinates&#34;:[19.869444,50.038333]}" id="NCID0EKFEK" xlink:type="simple">50°02'18"N, 19°52'10"E</named-content></named-content>, 19 April 2015, <italic>M. Wolanin</italic> (003295 <abbrev xmlns:xlink="http://www.w3.org/1999/xlink" xlink:title="University of Rzeszów" id="ABBRID0ERFEK" xlink:type="simple">UR</abbrev>), Pychowicka Górka, grassland on rocky-humus soil, <named-content xmlns:xlink="http://www.w3.org/1999/xlink" content-type="dwc:verbatimCoordinates" xlink:type="simple"><named-content content-type="geo-json" specific-use="{&#34;type&#34;:&#34;Point&#34;,&#34;coordinates&#34;:[19.883333,50.030556]}" id="NCID0EYFEK" xlink:type="simple">50°01'50"N, 19°53'00"E</named-content></named-content>, 29 April 2013, <italic>M. Wolanin</italic> (003378 <abbrev xmlns:xlink="http://www.w3.org/1999/xlink" xlink:title="University of Rzeszów" id="ABBRID0E6FEK" xlink:type="simple">UR</abbrev>); Kraków, limestone hill near Pychowice, 8 May 1953, <italic><tp:taxon-name><tp:taxon-name-part taxon-name-part-type="genus" reg="Taraxacum">T.</tp:taxon-name-part></tp:taxon-name> Tacik</italic> (575869 KRAM); Kraków (Zakrzówek), sunny hill, 5 August 1976, <italic><tp:taxon-name><tp:taxon-name-part taxon-name-part-type="genus" reg="Taraxacum">T.</tp:taxon-name-part></tp:taxon-name> Tacik</italic> (392451 KRAM); Las Wolski (Kraków), calcareous rocks, 4 May 1954, <italic>A. Jasiewicz</italic> (437763 KRAM); Pychowice, hill, 11 May 1975, <italic><tp:taxon-name><tp:taxon-name-part taxon-name-part-type="genus" reg="Taraxacum">T.</tp:taxon-name-part></tp:taxon-name> Tacik</italic> (392445 KRAM); <bold>DF78</bold> – Piekary (Kraków), grassland on rock, S slope, <named-content xmlns:xlink="http://www.w3.org/1999/xlink" content-type="dwc:verbatimCoordinates" xlink:type="simple"><named-content content-type="geo-json" specific-use="{&#34;type&#34;:&#34;Point&#34;,&#34;coordinates&#34;:[19.794167,50.015000]}" id="NCID0ECHEK" xlink:type="simple">50°00'54"N, 19°47'39"E</named-content></named-content>, 19 April 2015, <italic>M. Wolanin</italic> (003269 <abbrev xmlns:xlink="http://www.w3.org/1999/xlink" xlink:title="University of Rzeszów" id="ABBRID0EJHEK" xlink:type="simple">UR</abbrev>); Tyniec Podgórki (Góra Wielkanoc), grassland on rocky-humus soil, <named-content xmlns:xlink="http://www.w3.org/1999/xlink" content-type="dwc:verbatimCoordinates" xlink:type="simple"><named-content content-type="geo-json" specific-use="{&#34;type&#34;:&#34;Point&#34;,&#34;coordinates&#34;:[19.815278,50.016944]}" id="NCID0EQHEK" xlink:type="simple">50°01'01"N, 19°48'55"E</named-content></named-content>, 29 April 2013, <italic>M. Wolanin</italic> (<abbrev xmlns:xlink="http://www.w3.org/1999/xlink" xlink:title="University of Rzeszów" id="ABBRID0EXHEK" xlink:type="simple">UR</abbrev> 003337); Tyniec, Juranda ze Spychowa Street, calcareous rocks in former excavation, <named-content xmlns:xlink="http://www.w3.org/1999/xlink" content-type="dwc:verbatimCoordinates" xlink:type="simple"><named-content content-type="geo-json" specific-use="{&#34;type&#34;:&#34;Point&#34;,&#34;coordinates&#34;:[19.815278,50.009444]}" id="NCID0E5HEK" xlink:type="simple">50°00'34"N, 19°48'55"E</named-content></named-content>, 29 April 2013, <italic>M. Wolanin</italic> (003366 <abbrev xmlns:xlink="http://www.w3.org/1999/xlink" xlink:title="University of Rzeszów" id="ABBRID0EFIEK" xlink:type="simple">UR</abbrev>); Piekary Tynieckie, grassland on rock, 20 April 1975, <italic><tp:taxon-name><tp:taxon-name-part taxon-name-part-type="genus" reg="Taraxacum">T.</tp:taxon-name-part></tp:taxon-name> Tacik</italic> (575852 KRAM); Tyniec, hill, 14 May 1967, <italic>J. Błaszczak</italic> (063403 <named-content xmlns:xlink="http://www.w3.org/1999/xlink" content-type="dwc:institutional_code" xlink:title="Institute of Botany of the Jagiellonian University" xlink:href="http://grbio.org/institution/jagiellonian-university" xlink:type="simple">KRA</named-content>); <bold>DF79</bold> – Kraków (Borek Fałęcki), pine forest, 7 May 1976, <italic><tp:taxon-name><tp:taxon-name-part taxon-name-part-type="genus" reg="Taraxacum">T.</tp:taxon-name-part></tp:taxon-name> Tacik</italic> (392439 KRAM); Podgórki Tynieckie, sunny hill, 11 May 1976, <italic><tp:taxon-name><tp:taxon-name-part taxon-name-part-type="genus" reg="Taraxacum">T.</tp:taxon-name-part></tp:taxon-name> Tacik</italic> (570163 KRAM); Podgórki Tynieckie, Biedzina hill, SW slope, 8 May 1979, <italic>H. Trzcińska-Tacik</italic> (601089 KRAM); <bold>EG23</bold> – Łącko, dry grassland close to Dunajec River, 3 May 1970, <italic>K. Towpasz</italic> (80794 <named-content xmlns:xlink="http://www.w3.org/1999/xlink" content-type="dwc:institutional_code" xlink:title="Institute of Botany of the Jagiellonian University" xlink:href="http://grbio.org/institution/jagiellonian-university" xlink:type="simple">KRA</named-content>); Maszkowice n. Dunajcem, 13 May 1970, <italic>K. Towpasz</italic> (0123940 <named-content xmlns:xlink="http://www.w3.org/1999/xlink" content-type="dwc:institutional_code" xlink:title="Institute of Botany of the Jagiellonian University" xlink:href="http://grbio.org/institution/jagiellonian-university" xlink:type="simple">KRA</named-content>); <bold>EG24</bold> – Kadcza (Kotlina Sądecka), rocky slope above road, 20 May 1970, <italic>K. Towpasz</italic> (80793 <named-content xmlns:xlink="http://www.w3.org/1999/xlink" content-type="dwc:institutional_code" xlink:title="Institute of Botany of the Jagiellonian University" xlink:href="http://grbio.org/institution/jagiellonian-university" xlink:type="simple">KRA</named-content>); <bold>FA98</bold> – Gulbieniszki, dry grassland on SW slope of Góra Cisowa hill, <named-content xmlns:xlink="http://www.w3.org/1999/xlink" content-type="dwc:verbatimCoordinates" xlink:type="simple"><named-content content-type="geo-json" specific-use="{&#34;type&#34;:&#34;Point&#34;,&#34;coordinates&#34;:[22.909167,54.251389]}" id="NCID0EGKEK" xlink:type="simple">54°15'05"N, 22°54'33"E</named-content></named-content>, 1 May 2018, <italic>M. Wolanin</italic> (003462 <abbrev xmlns:xlink="http://www.w3.org/1999/xlink" xlink:title="University of Rzeszów" id="ABBRID0ENKEK" xlink:type="simple">UR</abbrev>); Jeleniewo, pasture on dry rocky SW slope, <named-content xmlns:xlink="http://www.w3.org/1999/xlink" content-type="dwc:verbatimCoordinates" xlink:type="simple"><named-content content-type="geo-json" specific-use="{&#34;type&#34;:&#34;Point&#34;,&#34;coordinates&#34;:[22.913889,54.193889]}" id="NCID0EUKEK" xlink:type="simple">54°11'38"N, 22°54'50"E</named-content></named-content>, 1 May 2018, <italic>M. Wolanin</italic> (003444 <abbrev xmlns:xlink="http://www.w3.org/1999/xlink" xlink:title="University of Rzeszów" id="ABBRID0E2KEK" xlink:type="simple">UR</abbrev>); <bold>FB69</bold> – Zabiele-Kolonia, sandy roadside, <named-content xmlns:xlink="http://www.w3.org/1999/xlink" content-type="dwc:verbatimCoordinates" xlink:type="simple"><named-content content-type="geo-json" specific-use="{&#34;type&#34;:&#34;Point&#34;,&#34;coordinates&#34;:[22.988333,53.558333]}" id="NCID0EELEK" xlink:type="simple">53°33'30"N, 22°59'18"E</named-content></named-content>, 24 April 2016, <italic>M. Wolanin</italic> (003526 <abbrev xmlns:xlink="http://www.w3.org/1999/xlink" xlink:title="University of Rzeszów" id="ABBRID0ELLEK" xlink:type="simple">UR</abbrev>); <bold>FB76</bold> – Klimaszewnica, sandy roadside, <named-content xmlns:xlink="http://www.w3.org/1999/xlink" content-type="dwc:verbatimCoordinates" xlink:type="simple"><named-content content-type="geo-json" specific-use="{&#34;type&#34;:&#34;Point&#34;,&#34;coordinates&#34;:[22.513333,53.480556]}" id="NCID0EULEK" xlink:type="simple">53°28'50"N, 22°30'48"E</named-content></named-content>, 24 April 2016, <italic>M. Wolanin</italic> (003524 <abbrev xmlns:xlink="http://www.w3.org/1999/xlink" xlink:title="University of Rzeszów" id="ABBRID0E2LEK" xlink:type="simple">UR</abbrev>); <bold>FB77</bold> – between Goniądz and Szafranki, dry pasture, <named-content xmlns:xlink="http://www.w3.org/1999/xlink" content-type="dwc:verbatimCoordinates" xlink:type="simple"><named-content content-type="geo-json" specific-use="{&#34;type&#34;:&#34;Point&#34;,&#34;coordinates&#34;:[22.708333,53.487778]}" id="NCID0EEMEK" xlink:type="simple">53°29'16"N, 22°42'30"E</named-content></named-content>, 24 April 2016, <italic>M. Wolanin</italic> (003529 <abbrev xmlns:xlink="http://www.w3.org/1999/xlink" xlink:title="University of Rzeszów" id="ABBRID0ELMEK" xlink:type="simple">UR</abbrev>); Osowiec, dry sandy roadside near fort, <named-content xmlns:xlink="http://www.w3.org/1999/xlink" content-type="dwc:verbatimCoordinates" xlink:type="simple"><named-content content-type="geo-json" specific-use="{&#34;type&#34;:&#34;Point&#34;,&#34;coordinates&#34;:[22.638889,53.491389]}" id="NCID0ESMEK" xlink:type="simple">53°29'29"N, 22°38'20"E</named-content></named-content>, 24 April 2016, <italic>M. Wolanin</italic> (003528 <abbrev xmlns:xlink="http://www.w3.org/1999/xlink" xlink:title="University of Rzeszów" id="ABBRID0EZMEK" xlink:type="simple">UR</abbrev>); <bold>FB85</bold> – Chrzanowo, sandy square close to excavation, <named-content xmlns:xlink="http://www.w3.org/1999/xlink" content-type="dwc:verbatimCoordinates" xlink:type="simple"><named-content content-type="geo-json" specific-use="{&#34;type&#34;:&#34;Point&#34;,&#34;coordinates&#34;:[22.356389,53.390833]}" id="NCID0ECNEK" xlink:type="simple">53°23'27"N, 22°21'23"E</named-content></named-content>, 24 April 2016, <italic>M. Wolanin</italic> (003492 <abbrev xmlns:xlink="http://www.w3.org/1999/xlink" xlink:title="University of Rzeszów" id="ABBRID0EJNEK" xlink:type="simple">UR</abbrev>); <bold>FB86</bold> – Klimaszewnica, pastured grassland on sandy hill, <named-content xmlns:xlink="http://www.w3.org/1999/xlink" content-type="dwc:verbatimCoordinates" xlink:type="simple"><named-content content-type="geo-json" specific-use="{&#34;type&#34;:&#34;Point&#34;,&#34;coordinates&#34;:[22.501944,53.466944]}" id="NCID0ESNEK" xlink:type="simple">53°28'01"N, 22°30'07"E</named-content></named-content>, 24 April 2016, <italic>M. Wolanin</italic> (003525 <abbrev xmlns:xlink="http://www.w3.org/1999/xlink" xlink:title="University of Rzeszów" id="ABBRID0EZNEK" xlink:type="simple">UR</abbrev>); <bold>FC11</bold> – Czartoria, hillock close to river, 8 May 2016, <italic><tp:taxon-name><tp:taxon-name-part taxon-name-part-type="genus" reg="Taraxacum">T.</tp:taxon-name-part></tp:taxon-name> Grużewska</italic> (MPD); <bold>FC13</bold> – Piątnica (Fort Łomża), pastured grassland, <named-content xmlns:xlink="http://www.w3.org/1999/xlink" content-type="dwc:verbatimCoordinates" xlink:type="simple"><named-content content-type="geo-json" specific-use="{&#34;type&#34;:&#34;Point&#34;,&#34;coordinates&#34;:[22.114722,53.197222]}" id="NCID0EMOEK" xlink:type="simple">53°11'50"N, 22°06'53"E</named-content></named-content>, 25 April 2016, <italic>M. Wolanin</italic> (003534 <abbrev xmlns:xlink="http://www.w3.org/1999/xlink" xlink:title="University of Rzeszów" id="ABBRID0ETOEK" xlink:type="simple">UR</abbrev>); <bold>FC73</bold> – Poniatowo, sandy roadside, <named-content xmlns:xlink="http://www.w3.org/1999/xlink" content-type="dwc:verbatimCoordinates" xlink:type="simple"><named-content content-type="geo-json" specific-use="{&#34;type&#34;:&#34;Point&#34;,&#34;coordinates&#34;:[22.045556,52.640556]}" id="NCID0E3OEK" xlink:type="simple">52°38'26"N, 22°02'44"E</named-content></named-content>, 26 April 2016, <italic>M. Wolanin</italic> (003522, 003523 <abbrev xmlns:xlink="http://www.w3.org/1999/xlink" xlink:title="University of Rzeszów" id="ABBRID0EDPEK" xlink:type="simple">UR</abbrev>); Przewóz Nurski nad Bugiem, sandy roadside, <named-content xmlns:xlink="http://www.w3.org/1999/xlink" content-type="dwc:verbatimCoordinates" xlink:type="simple"><named-content content-type="geo-json" specific-use="{&#34;type&#34;:&#34;Point&#34;,&#34;coordinates&#34;:[22.291667,52.664167]}" id="NCID0EKPEK" xlink:type="simple">52°39'51"N, 22°17'30"E</named-content></named-content>, 26 April 2016, <italic>M. Wolanin</italic> (003565 <abbrev xmlns:xlink="http://www.w3.org/1999/xlink" xlink:title="University of Rzeszów" id="ABBRID0ERPEK" xlink:type="simple">UR</abbrev>); <bold>FC87</bold> – Arbasy, sandy roadside, <named-content xmlns:xlink="http://www.w3.org/1999/xlink" content-type="dwc:verbatimCoordinates" xlink:type="simple"><named-content content-type="geo-json" specific-use="{&#34;type&#34;:&#34;Point&#34;,&#34;coordinates&#34;:[22.540556,52.510833]}" id="NCID0E1PEK" xlink:type="simple">52°30'39"N, 22°32'26"E</named-content></named-content>, 26 April 2016, <italic>M. Wolanin</italic> (003520, 003521 <abbrev xmlns:xlink="http://www.w3.org/1999/xlink" xlink:title="University of Rzeszów" id="ABBRID0EBQEK" xlink:type="simple">UR</abbrev>); <bold>FC97</bold> – between Pustkowice and Minczew, sandy side of asphalt road, <named-content xmlns:xlink="http://www.w3.org/1999/xlink" content-type="dwc:verbatimCoordinates" xlink:type="simple"><named-content content-type="geo-json" specific-use="{&#34;type&#34;:&#34;Point&#34;,&#34;coordinates&#34;:[22.579722,52.454444]}" id="NCID0EKQEK" xlink:type="simple">52°27'16"N, 22°34'47"E</named-content></named-content>, 26 April 2016, <italic>M. Wolanin</italic> (003535 <abbrev xmlns:xlink="http://www.w3.org/1999/xlink" xlink:title="University of Rzeszów" id="ABBRID0ERQEK" xlink:type="simple">UR</abbrev>); <bold>FC99</bold> – Anusin, sandy roadside at pine forest edge, <named-content xmlns:xlink="http://www.w3.org/1999/xlink" content-type="dwc:verbatimCoordinates" xlink:type="simple"><named-content content-type="geo-json" specific-use="{&#34;type&#34;:&#34;Point&#34;,&#34;coordinates&#34;:[22.896111,52.395833]}" id="NCID0E1QEK" xlink:type="simple">52°23'45"N, 22°53'46"E</named-content></named-content>, 25 April 2016, <italic>M. Wolanin</italic> (003308 <abbrev xmlns:xlink="http://www.w3.org/1999/xlink" xlink:title="University of Rzeszów" id="ABBRID0EBREK" xlink:type="simple">UR</abbrev>); Siemiatycze-Stacja, sandy roadside, <named-content xmlns:xlink="http://www.w3.org/1999/xlink" content-type="dwc:verbatimCoordinates" xlink:type="simple"><named-content content-type="geo-json" specific-use="{&#34;type&#34;:&#34;Point&#34;,&#34;coordinates&#34;:[22.936111,52.392222]}" id="NCID0EIREK" xlink:type="simple">52°23'32"N, 22°56'10"E</named-content></named-content>, 25 April 2016, <italic>M. Wolanin</italic> (003527 <abbrev xmlns:xlink="http://www.w3.org/1999/xlink" xlink:title="University of Rzeszów" id="ABBRID0EPREK" xlink:type="simple">UR</abbrev>); <bold>FE60</bold> – Podgrodzie near Ćmielów, xetothermic grassland on SW slope, <named-content xmlns:xlink="http://www.w3.org/1999/xlink" content-type="dwc:verbatimCoordinates" xlink:type="simple"><named-content content-type="geo-json" specific-use="{&#34;type&#34;:&#34;Point&#34;,&#34;coordinates&#34;:[21.545556,50.906667]}" id="NCID0EYREK" xlink:type="simple">50°54'24"N, 21°32'44"E</named-content></named-content>, 17 April 2012, <italic>M. Wolanin</italic> (003396 <abbrev xmlns:xlink="http://www.w3.org/1999/xlink" xlink:title="University of Rzeszów" id="ABBRID0E6REK" xlink:type="simple">UR</abbrev>); Podgrodzie near Ćmielów, xerothermic grassland on rock outcrop, <named-content xmlns:xlink="http://www.w3.org/1999/xlink" content-type="dwc:verbatimCoordinates" xlink:type="simple"><named-content content-type="geo-json" specific-use="{&#34;type&#34;:&#34;Point&#34;,&#34;coordinates&#34;:[21.545556,50.906667]}" id="NCID0EGSEK" xlink:type="simple">50°54'24"N, 21°32'44"E</named-content></named-content>, 17 April 2012, <italic>M. Wolanin</italic>, <italic>M. Nykiel</italic> (003397 <abbrev xmlns:xlink="http://www.w3.org/1999/xlink" xlink:title="University of Rzeszów" id="ABBRID0EPSEK" xlink:type="simple">UR</abbrev>); <bold>FE84</bold> – between Zaklików and Lipa, sandy location at pine forest edge, <named-content xmlns:xlink="http://www.w3.org/1999/xlink" content-type="dwc:verbatimCoordinates" xlink:type="simple"><named-content content-type="geo-json" specific-use="{&#34;type&#34;:&#34;Point&#34;,&#34;coordinates&#34;:[22.078611,50.711389]}" id="NCID0EYSEK" xlink:type="simple">50°42'41"N, 22°04'43"E</named-content></named-content>, 19 April 2019, <italic>M. Wolanin</italic> (003585 <abbrev xmlns:xlink="http://www.w3.org/1999/xlink" xlink:title="University of Rzeszów" id="ABBRID0E6SEK" xlink:type="simple">UR</abbrev>); <bold>GD10</bold> – Serpelice, lawn, <named-content xmlns:xlink="http://www.w3.org/1999/xlink" content-type="dwc:verbatimCoordinates" xlink:type="simple"><named-content content-type="geo-json" specific-use="{&#34;type&#34;:&#34;Point&#34;,&#34;coordinates&#34;:[23.050278,52.280278]}" id="NCID0EITEK" xlink:type="simple">52°16'49"N, 23°03'01"E</named-content></named-content>, 25 April 2016, <italic>M. Wolanin</italic> (003530 <abbrev xmlns:xlink="http://www.w3.org/1999/xlink" xlink:title="University of Rzeszów" id="ABBRID0EPTEK" xlink:type="simple">UR</abbrev>).</p></tp:treatment-sec><tp:treatment-sec sec-type="notes" id="SECID0ETTEK"><title>Notes.</title><p>The species shows high morphological variability within leaf shape and the position and colour of outer phyllaries. This variability is evident among the populations from the Polish lowlands, often found in semi-shaded semi-ruderal and ruderal habitats such as sandy and gravely roadsides, backyards, sandy roads and paths in the forests and thickets. Features typical of the species, such as regularly recurved, red-purple, narrowly-edged outer phyllaries, or the distinct lingously elongated apex of the inner leaves terminal lobe, are well visible in specimens growing in stable, dry and full sun habitats, e.g. in sandy grasslands and rock grasslands in the south of Poland. Due to high morphological plasticity, the species can sometimes be confused with <italic><tp:taxon-name><tp:taxon-name-part taxon-name-part-type="genus" reg="Taraxacum">T.</tp:taxon-name-part><tp:taxon-name-part taxon-name-part-type="species" reg="scanicum">scanicum</tp:taxon-name-part></tp:taxon-name></italic>, which differs from <italic><tp:taxon-name><tp:taxon-name-part taxon-name-part-type="genus" reg="Taraxacum">T.</tp:taxon-name-part><tp:taxon-name-part taxon-name-part-type="species" reg="bellicum">bellicum</tp:taxon-name-part></tp:taxon-name></italic>, e.g. outer phyllaries are distinctly bordered (0.1–0.2 mm), mostly green, and the leaves' side lobes are regularly incised (Figs <xref ref-type="fig" rid="F11">11</xref>, <xref ref-type="fig" rid="F12">12</xref>).</p><fig id="F11" position="float" orientation="portrait"><object-id xmlns:xlink="http://www.w3.org/1999/xlink" content-type="doi" xlink:type="simple">10.3897/phytokeys.224.99463.figure11</object-id><object-id xmlns:xlink="http://www.w3.org/1999/xlink" content-type="arpha" xlink:type="simple">AAD6D314-A88B-5CEF-839A-F04B936EAAD1</object-id><label>Figure 11.</label><caption><p>Variation in leaf shape in <italic><tp:taxon-name><tp:taxon-name-part taxon-name-part-type="genus" reg="Taraxacum">T.</tp:taxon-name-part><tp:taxon-name-part taxon-name-part-type="species" reg="bellicum">bellicum</tp:taxon-name-part></tp:taxon-name></italic>; locality – Nowe Miasto nad Wartą (<italic>M. Wolanin</italic> 2016 <abbrev xmlns:xlink="http://www.w3.org/1999/xlink" xlink:title="University of Rzeszów" id="ABBRID0EMVEK" xlink:type="simple">UR</abbrev>). Scale bar: 5 cm.</p></caption><graphic xmlns:xlink="http://www.w3.org/1999/xlink" xlink:href="phytokeys-224-001_article-99463__-g011.jpg" position="float" orientation="portrait" xlink:type="simple" id="oo_833347.jpg"><uri content-type="original_file" xlink:type="simple">https://binary.pensoft.net/fig/833347</uri></graphic></fig><fig id="F12" position="float" orientation="portrait"><object-id xmlns:xlink="http://www.w3.org/1999/xlink" content-type="doi" xlink:type="simple">10.3897/phytokeys.224.99463.figure12</object-id><object-id xmlns:xlink="http://www.w3.org/1999/xlink" content-type="arpha" xlink:type="simple">1A8625B6-CB47-53F6-9FAD-0B1106BB9164</object-id><label>Figure 12.</label><caption><p><italic><tp:taxon-name><tp:taxon-name-part taxon-name-part-type="genus" reg="Taraxacum">Taraxacum</tp:taxon-name-part><tp:taxon-name-part taxon-name-part-type="species" reg="bellicum">bellicum</tp:taxon-name-part></tp:taxon-name></italic>; locality – between Zaklików and Lipa, 2019, photo by M. Wolanin.</p></caption><graphic xmlns:xlink="http://www.w3.org/1999/xlink" xlink:href="phytokeys-224-001_article-99463__-g012.jpg" position="float" orientation="portrait" xlink:type="simple" id="oo_833348.jpg"><uri content-type="original_file" xlink:type="simple">https://binary.pensoft.net/fig/833348</uri></graphic></fig></tp:treatment-sec><tp:treatment-sec><!--Section generated to contain objects referenced in tp:taxon-treatment.--><fig id="F10" position="float" orientation="portrait"><object-id xmlns:xlink="http://www.w3.org/1999/xlink" content-type="doi" xlink:type="simple">10.3897/phytokeys.224.99463.figure10</object-id><object-id xmlns:xlink="http://www.w3.org/1999/xlink" content-type="arpha" xlink:type="simple">494307A0-6BC9-54A6-9AD2-6B21F9355168</object-id><label>Figure 10.</label><caption><p>Distribution maps of <tp:taxon-name><tp:taxon-name-part taxon-name-part-type="genus" reg="Taraxacum">Taraxacum</tp:taxon-name-part><tp:taxon-name-part taxon-name-part-type="infraspecific-rank">sect.</tp:taxon-name-part><tp:taxon-name-part taxon-name-part-type="section" reg="Erythrosperma">Erythrosperma</tp:taxon-name-part></tp:taxon-name> in Poland <bold>A</bold><italic><tp:taxon-name><tp:taxon-name-part taxon-name-part-type="genus" reg="Taraxacum">T.</tp:taxon-name-part><tp:taxon-name-part taxon-name-part-type="species" reg="bellicum">bellicum</tp:taxon-name-part></tp:taxon-name></italic><bold>B</bold><italic><tp:taxon-name><tp:taxon-name-part taxon-name-part-type="genus" reg="Taraxacum">T.</tp:taxon-name-part><tp:taxon-name-part taxon-name-part-type="species" reg="brachyglossum">brachyglossum</tp:taxon-name-part></tp:taxon-name></italic><bold>C</bold><italic><tp:taxon-name><tp:taxon-name-part taxon-name-part-type="genus" reg="Taraxacum">T.</tp:taxon-name-part><tp:taxon-name-part taxon-name-part-type="species" reg="cristatum">cristatum</tp:taxon-name-part></tp:taxon-name></italic><bold>D</bold><italic><tp:taxon-name><tp:taxon-name-part taxon-name-part-type="genus" reg="Taraxacum">T.</tp:taxon-name-part><tp:taxon-name-part taxon-name-part-type="species" reg="danubium">danubium</tp:taxon-name-part></tp:taxon-name></italic><bold>E</bold><italic><tp:taxon-name><tp:taxon-name-part taxon-name-part-type="genus" reg="Taraxacum">T.</tp:taxon-name-part><tp:taxon-name-part taxon-name-part-type="species" reg="disseminatum">disseminatum</tp:taxon-name-part></tp:taxon-name></italic><bold>F</bold><italic><tp:taxon-name><tp:taxon-name-part taxon-name-part-type="genus" reg="Taraxacum">T.</tp:taxon-name-part><tp:taxon-name-part taxon-name-part-type="species" reg="dissimile">dissimile</tp:taxon-name-part></tp:taxon-name></italic>; black square – localities recorded during field studies, black circle – other localities known from herbarium data.</p></caption><graphic xmlns:xlink="http://www.w3.org/1999/xlink" xlink:href="phytokeys-224-001_article-99463__-g010.jpg" position="float" orientation="portrait" xlink:type="simple" id="oo_833346.jpg"><uri content-type="original_file" xlink:type="simple">https://binary.pensoft.net/fig/833346</uri></graphic></fig></tp:treatment-sec><ref-list><ref id="B124"><mixed-citation xmlns:xlink="http://www.w3.org/1999/xlink" xlink:type="simple"><person-group><name name-style="western"><surname>Wolanin</surname><given-names>M</given-names></name><name name-style="western"><surname>Musiał</surname><given-names>K</given-names></name></person-group> (<year>2017</year>) <article-title>Chromosome numbers in 11 species of <tp:taxon-name><tp:taxon-name-part taxon-name-part-type="genus">Taraxacum</tp:taxon-name-part><tp:taxon-name-part taxon-name-part-type="infraspecific-rank">section</tp:taxon-name-part><tp:taxon-name-part taxon-name-part-type="section">Erythrosperma</tp:taxon-name-part></tp:taxon-name> Dt. from Poland. Acta Biologica Cracoviensia.</article-title><source>Series; Botanica</source><volume>59</volume>(<issue>2</issue>): <fpage>83</fpage>–<lpage>87</lpage>. <ext-link xlink:type="simple" ext-link-type="doi" xlink:href="10.1515/abcsb-2017-0008">https://doi.org/10.1515/abcsb-2017-0008</ext-link></mixed-citation></ref><ref id="B108"><mixed-citation xmlns:xlink="http://www.w3.org/1999/xlink" xlink:type="simple"><person-group><name name-style="western"><surname>Uhlemann</surname><given-names>I</given-names></name></person-group> (<year>2003</year>) <article-title>Die Gattung <italic><tp:taxon-name><tp:taxon-name-part taxon-name-part-type="genus">Taraxacum</tp:taxon-name-part></tp:taxon-name></italic> (<tp:taxon-name><tp:taxon-name-part taxon-name-part-type="family">Asteraceae</tp:taxon-name-part></tp:taxon-name>) im östlichen Deutschland.</article-title><source>Mitteilungen zur floristischen Kartierung Sachsen-Anhalt, Sonderheft</source><volume>4</volume>: <fpage>1</fpage>–<lpage>136</lpage>.</mixed-citation></ref><ref id="B35"><mixed-citation xmlns:xlink="http://www.w3.org/1999/xlink" xlink:type="simple"><person-group><name name-style="western"><surname>Horn</surname><given-names>K</given-names></name><name name-style="western"><surname>Øllgaard</surname><given-names>H</given-names></name><name name-style="western"><surname>Sackwitz</surname><given-names>P</given-names></name><name name-style="western"><surname>Uhlemann</surname><given-names>I</given-names></name></person-group> (<year>2004</year>) Neue taxonomische Erkenntnisse zur <italic><tp:taxon-name><tp:taxon-name-part taxon-name-part-type="genus">Taraxacum</tp:taxon-name-part></tp:taxon-name></italic>-Flora (<tp:taxon-name><tp:taxon-name-part taxon-name-part-type="family">Asteraceae</tp:taxon-name-part></tp:taxon-name>) Deutschlands. 1. Teil. Ergänzungen und Korrekturen zur Bearbeitung der Standardliste der Farn- und Blütenpflanzen Deutschlands. Berichte der Bayerischen Botanischen Gesellschaft zur Erforschung der heimischen 73–74: 5–16.</mixed-citation></ref><ref id="B93"><mixed-citation xmlns:xlink="http://www.w3.org/1999/xlink" xlink:type="simple"><person-group><name name-style="western"><surname>Schmid</surname><given-names>M</given-names></name><name name-style="western"><surname>Vašut</surname><given-names>RJ</given-names></name><name name-style="western"><surname>Oosterveld</surname><given-names>P</given-names></name></person-group> (<year>2004</year>) <article-title><italic><tp:taxon-name><tp:taxon-name-part taxon-name-part-type="genus">Taraxacum</tp:taxon-name-part><tp:taxon-name-part taxon-name-part-type="species">prunicolor</tp:taxon-name-part></tp:taxon-name></italic> sp. nova, a new species of the <italic><tp:taxon-name><tp:taxon-name-part taxon-name-part-type="genus">Taraxacum</tp:taxon-name-part><tp:taxon-name-part taxon-name-part-type="species">scanicum</tp:taxon-name-part></tp:taxon-name></italic> group (sect. <tp:taxon-name><tp:taxon-name-part taxon-name-part-type="genus"/><tp:taxon-name-part taxon-name-part-type="section">Erythrosperma</tp:taxon-name-part></tp:taxon-name>).</article-title><source>Feddes Repertorium</source><volume>115</volume>(<issue>3–4</issue>): <fpage>220</fpage>–<lpage>229</lpage>. <ext-link xlink:type="simple" ext-link-type="doi" xlink:href="10.1002/fedr.200311038">https://doi.org/10.1002/fedr.200311038</ext-link></mixed-citation></ref><ref id="B75"><mixed-citation xmlns:xlink="http://www.w3.org/1999/xlink" xlink:type="simple"><person-group><name name-style="western"><surname>Nobis</surname><given-names>M</given-names></name><name name-style="western"><surname>Marciniuk</surname><given-names>J</given-names></name><name name-style="western"><surname>Marciniuk</surname><given-names>P</given-names></name><name name-style="western"><surname>Wolanin</surname><given-names>M</given-names></name><name name-style="western"><surname>Király</surname><given-names>G</given-names></name><name name-style="western"><surname>Nowak</surname><given-names>A</given-names></name><name name-style="western"><surname>Paszko</surname><given-names>B</given-names></name><name name-style="western"><surname>Klichowska</surname><given-names>E</given-names></name><name name-style="western"><surname>Moreno-Moral</surname><given-names>G</given-names></name><name name-style="western"><surname>Piwowarczyk</surname><given-names>R</given-names></name><name name-style="western"><surname>Sánchez-Pedraja</surname><given-names>Ó</given-names></name><name name-style="western"><surname>Wróbel</surname><given-names>A</given-names></name><name name-style="western"><surname>Egorova</surname><given-names>IN</given-names></name><name name-style="western"><surname>Jun</surname><given-names>PE</given-names></name><name name-style="western"><surname>Krivenko</surname><given-names>DA</given-names></name><name name-style="western"><surname>Kuzmin</surname><given-names>IV</given-names></name><name name-style="western"><surname>Lazkov</surname><given-names>GA</given-names></name><name name-style="western"><surname>Mei</surname><given-names>G</given-names></name><name name-style="western"><surname>Nobis</surname><given-names>A</given-names></name><name name-style="western"><surname>Olonova</surname><given-names>MV</given-names></name><name name-style="western"><surname>Soreng</surname><given-names>RJ</given-names></name><name name-style="western"><surname>Stinca</surname><given-names>A</given-names></name><name name-style="western"><surname>Vasjukov</surname><given-names>VM</given-names></name><name name-style="western"><surname>Vershinin</surname><given-names>NA</given-names></name></person-group> (<year>2020b</year>) <article-title>Contribution to the flora of Asian and European countries: New national and regional vascular plant records, 9.</article-title><source>Turkish Journal of Botany</source><volume>44</volume>(<issue>4</issue>): <fpage>455</fpage>–<lpage>480</lpage>. <ext-link xlink:type="simple" ext-link-type="doi" xlink:href="10.3906/bot-1908-41">https://doi.org/10.3906/bot-1908-41</ext-link></mixed-citation></ref><ref id="B23"><mixed-citation xmlns:xlink="http://www.w3.org/1999/xlink" xlink:type="simple">EURO+MED (<year>2006</year>-onwards) Euro+Med PlantBase – the information resource for Euro-Medi­terranean plant diversity. <ext-link xlink:type="simple" ext-link-type="uri" xlink:href="http://ww2.bgbm.org/EuroPlusMed/">http://ww2.bgbm.org/EuroPlusMed/</ext-link> [Accessed on 19.10.2022]</mixed-citation></ref></ref-list></tp:taxon-treatment>
