# Supplementary material for: ﻿Taxonomy and distribution of Taraxacum sect. Erythrosperma (Asteraceae) in Poland
Source: PhytoKeys. 2023 Apr 5;224:1–88. doi: 10.3897/phytokeys.224.99463 (PMC10311454; doi:10.3897/phytokeys.224.99463)
Supplement: XML Treatment for Taraxacum brachyglossum [file phytokeys.224.99463-treatment3.xml]

<!DOCTYPE tp:taxon-treatment
  PUBLIC "-//TaxonX//DTD Taxonomic Treatment Publishing DTD v0 20100105//EN" "tax-treatment-NSO.dtd">
<tp:taxon-treatment xmlns:tp="http://www.plazi.org/taxpub"><tp:treatment-meta><kwd-group><label>Taxon classification</label><kwd>
                <named-content content-type="kingdom">Plantae</named-content>
              </kwd><kwd>
                <named-content content-type="order">Asterales</named-content>
              </kwd><kwd>
                <named-content content-type="family">Asteraceae</named-content>
              </kwd></kwd-group><mixed-citation publication-type="journal"><person-group><name><surname>Wolanin</surname><given-names>Mateusz</given-names></name><name><surname>Klichowska</surname><given-names>Ewelina</given-names></name><name><surname>Jedrzejczyk</surname><given-names>Iwona</given-names></name><name><surname>Rewers</surname><given-names>Monika</given-names></name><name><surname>Nobis</surname><given-names>Marcin</given-names></name></person-group><article-title>﻿Taxonomy and distribution of <italic><tp:taxon-name><tp:taxon-name-part taxon-name-part-type="genus" reg="Taraxacum">Taraxacum</tp:taxon-name-part></tp:taxon-name></italic> sect. <italic><tp:taxon-name><tp:taxon-name-part taxon-name-part-type="genus" reg="Taraxacum"/><tp:taxon-name-part taxon-name-part-type="section" reg="Erythrosperma">Erythrosperma</tp:taxon-name-part></tp:taxon-name></italic> (<tp:taxon-name><tp:taxon-name-part taxon-name-part-type="family" reg="Asteraceae">Asteraceae</tp:taxon-name-part></tp:taxon-name>) in Poland</article-title><source>PhytoKeys</source><day>05</day><month>04</month><year>2023</year><volume>224</volume><fpage>1</fpage><lpage>88</lpage><pub-id pub-id-type="doi">10.3897/phytokeys.224.99463</pub-id></mixed-citation></tp:treatment-meta><tp:nomenclature><label>﻿2.</label><tp:taxon-name>
              <object-id xmlns:xlink="http://www.w3.org/1999/xlink" content-type="arpha" xlink:type="simple">C03772D8-216A-50F9-AC1B-F1EF675AB889</object-id>
              <tp:taxon-name-part taxon-name-part-type="genus" reg="Taraxacum">Taraxacum</tp:taxon-name-part>
              <tp:taxon-name-part taxon-name-part-type="species" reg="brachyglossum">brachyglossum</tp:taxon-name-part>
            </tp:taxon-name><tp:taxon-authority>(Dahlst.) Raunk., Dansk Exkurs.-Fl., ed. 2: 257. 1906.</tp:taxon-authority><tp:nomenclature-citation-list><tp:nomenclature-citation><tp:taxon-name>
                  <tp:taxon-name-part taxon-name-part-type="genus" reg="Taraxacum">Taraxacum</tp:taxon-name-part>
                  <tp:taxon-name-part taxon-name-part-type="species" reg="erythrospermum">erythrospermum</tp:taxon-name-part>
                  <tp:taxon-name-part taxon-name-part-type="infraspecific-rank">subsp.</tp:taxon-name-part>
                  <tp:taxon-name-part taxon-name-part-type="subspecies" reg="brachyglossum">brachyglossum</tp:taxon-name-part>
                </tp:taxon-name><comment>Dahlst., Bot. Not., 1905: 170. 1905. Basionym.</comment></tp:nomenclature-citation></tp:nomenclature-citation-list></tp:nomenclature><tp:treatment-sec sec-type="material" id="SECID0EFYEK"><title>Type.</title><p>Sweden, Stockholm, Bergian Bot. Garden, sunny lawn, 4 June 1904, <italic>H. Dahlstedt</italic> (lectotype, selected by G. Haglund and designated by Doll 1973: 53, in S).</p></tp:treatment-sec><tp:treatment-sec sec-type="description" id="SECID0ENYEK"><title>Description.</title><p>Plants usually small-sized, 5–10 cm tall. <bold><italic>Leaves</italic></bold> dark green, somewhat glossy, almost glabrous or with few barely visible hairs, approximately 3–8(–10) cm long and (1–)1.5–2.5(–3.5) cm wide, usually are 3–4 times longer than wide, blades narrowly oblanceolate, usually broadest in upper 1/3, with 4–5 pairs of lateral lobes; lateral lobes opposite to remote, lateral lobes of the inner leaves narrowly triangular, recurved, the ends somewhat bent, distal margin usually entire, lower lobes slightly dentate, somewhat convex, proximal margin usually entire, often with a distinct tooth at the base; lateral lobes of the outer leaves triangular, entire, usually with a distinct tooth at the proximal margin base; interlobes usually toothed; terminal lobe of the inner leaves tripartite, often shortly lingulate and entire on the margins; terminal lobe of the outer leaves triangular or tripertite and shortly lingulate; petioles unwinged, mode­rately purplish. <bold><italic>Scapes</italic></bold> as long as or shorter than leaves, somewhat hairy. <bold><italic>Capitulum</italic></bold> often partially open, 1.5–2 cm, dark yellow, outer strips blackish-violet; inner bracts dark green, glaucous, usually with lumps or small cornicules; outer bracts usually 12–15, broadly lanceolate, usually 7–9 mm long, 2–3 mm broad, greyish-purple, with a narrow white hyaline margin (ca. 0.1 mm broad), spreading to erect, moderately corniculate; stigmas greyish-green, pollen present. <bold><italic>Achenes</italic></bold> brownish-red, spinulose above, 3.3–3.7 mm long (incl. the 0.8–1.2 mm long, narrowly conical cone), rostrum 7–9 mm long, pappus white.</p></tp:treatment-sec><tp:treatment-sec sec-type="Flowering period" id="SECID0EEZEK"><title>Flowering period.</title><p>April–May.</p></tp:treatment-sec><tp:treatment-sec sec-type="habitat" id="SECID0EJZEK"><title>Habitat.</title><p>Species associated mainly with thermophilic rock grasslands, occurring most often in pastured or trampled places. Moreover, this species is sometimes found in dry and sunny ruderal habitats such as railway tracks or mine slags. <italic><tp:taxon-name><tp:taxon-name-part taxon-name-part-type="genus" reg="Taraxacum">T.</tp:taxon-name-part><tp:taxon-name-part taxon-name-part-type="species" reg="brachyglossum">brachyglossum</tp:taxon-name-part></tp:taxon-name></italic> was reported in plant communities accompanied by species characteristic to the <italic>Sedo-Scleranthetea</italic>, <italic>Festuco-Brometea</italic> and <italic>Molinio-Arrhenatheretea</italic> classes. In Kraków-Częstochowa Upland (Olsztyn place) this species grew in a rock grassland together with <italic><tp:taxon-name><tp:taxon-name-part taxon-name-part-type="genus" reg="Acinos">Acinos</tp:taxon-name-part><tp:taxon-name-part taxon-name-part-type="species" reg="arvensis">arvensis</tp:taxon-name-part></tp:taxon-name></italic>, <italic><tp:taxon-name><tp:taxon-name-part taxon-name-part-type="genus" reg="Allium">Allium</tp:taxon-name-part><tp:taxon-name-part taxon-name-part-type="species" reg="montanum">montanum</tp:taxon-name-part></tp:taxon-name></italic>, <italic><tp:taxon-name><tp:taxon-name-part taxon-name-part-type="genus" reg="Alyssum">Alyssum</tp:taxon-name-part><tp:taxon-name-part taxon-name-part-type="species" reg="alyssoides">alyssoides</tp:taxon-name-part></tp:taxon-name></italic>, <italic><tp:taxon-name><tp:taxon-name-part taxon-name-part-type="genus" reg="Arenaria">Arenaria</tp:taxon-name-part><tp:taxon-name-part taxon-name-part-type="species" reg="serpyllifolia">serpyllifolia</tp:taxon-name-part></tp:taxon-name></italic>, <italic><tp:taxon-name><tp:taxon-name-part taxon-name-part-type="genus" reg="Artemisia">Artemisia</tp:taxon-name-part><tp:taxon-name-part taxon-name-part-type="species" reg="campestris">campestris</tp:taxon-name-part></tp:taxon-name></italic>, <italic><tp:taxon-name><tp:taxon-name-part taxon-name-part-type="genus" reg="Asperula">Asperula</tp:taxon-name-part><tp:taxon-name-part taxon-name-part-type="species" reg="cynanchica">cynanchica</tp:taxon-name-part></tp:taxon-name></italic>, <italic><tp:taxon-name><tp:taxon-name-part taxon-name-part-type="genus" reg="Briza">Briza</tp:taxon-name-part><tp:taxon-name-part taxon-name-part-type="species" reg="media">media</tp:taxon-name-part></tp:taxon-name></italic>, <italic><tp:taxon-name><tp:taxon-name-part taxon-name-part-type="genus" reg="Carex">Carex</tp:taxon-name-part><tp:taxon-name-part taxon-name-part-type="species" reg="caryophyllea">caryophyllea</tp:taxon-name-part></tp:taxon-name></italic>, <italic><tp:taxon-name><tp:taxon-name-part taxon-name-part-type="genus" reg="Centaurea">Centaurea</tp:taxon-name-part><tp:taxon-name-part taxon-name-part-type="species" reg="stoebe">stoebe</tp:taxon-name-part></tp:taxon-name></italic>, <italic><tp:taxon-name><tp:taxon-name-part taxon-name-part-type="genus" reg="Dianthus">Dianthus</tp:taxon-name-part><tp:taxon-name-part taxon-name-part-type="species" reg="carthusianorum">carthusianorum</tp:taxon-name-part></tp:taxon-name></italic>, <italic><tp:taxon-name><tp:taxon-name-part taxon-name-part-type="genus" reg="Erysimum">Erysimum</tp:taxon-name-part><tp:taxon-name-part taxon-name-part-type="species" reg="odoratum">odoratum</tp:taxon-name-part></tp:taxon-name></italic>, <italic><tp:taxon-name><tp:taxon-name-part taxon-name-part-type="genus" reg="Euphorbia">Euphorbia</tp:taxon-name-part><tp:taxon-name-part taxon-name-part-type="species" reg="cyparissias">cyparissias</tp:taxon-name-part></tp:taxon-name></italic>, <tp:taxon-name><tp:taxon-name-part taxon-name-part-type="genus" reg="Helianthemum">Helianthemum</tp:taxon-name-part><tp:taxon-name-part taxon-name-part-type="species" reg="nummularium">nummularium</tp:taxon-name-part><tp:taxon-name-part taxon-name-part-type="infraspecific-rank">subsp.</tp:taxon-name-part><tp:taxon-name-part taxon-name-part-type="subspecies" reg="obscurum">obscurum</tp:taxon-name-part></tp:taxon-name>, <italic><tp:taxon-name><tp:taxon-name-part taxon-name-part-type="genus" reg="Hypericum">Hypericum</tp:taxon-name-part><tp:taxon-name-part taxon-name-part-type="species" reg="maculatum">maculatum</tp:taxon-name-part></tp:taxon-name></italic>, <italic><tp:taxon-name><tp:taxon-name-part taxon-name-part-type="genus" reg="Jovibarba">Jovibarba</tp:taxon-name-part><tp:taxon-name-part taxon-name-part-type="species" reg="sobolifera">sobolifera</tp:taxon-name-part></tp:taxon-name></italic>, <italic><tp:taxon-name><tp:taxon-name-part taxon-name-part-type="genus" reg="Libanotis">Libanotis</tp:taxon-name-part><tp:taxon-name-part taxon-name-part-type="species" reg="pyrenaica">pyrenaica</tp:taxon-name-part></tp:taxon-name></italic>, <italic><tp:taxon-name><tp:taxon-name-part taxon-name-part-type="genus" reg="Medicago">Medicago</tp:taxon-name-part><tp:taxon-name-part taxon-name-part-type="species" reg="falcata">falcata</tp:taxon-name-part></tp:taxon-name></italic>, <italic><tp:taxon-name><tp:taxon-name-part taxon-name-part-type="genus" reg="Phleum">Phleum</tp:taxon-name-part><tp:taxon-name-part taxon-name-part-type="species" reg="phleoides">phleoides</tp:taxon-name-part></tp:taxon-name></italic>, <italic><tp:taxon-name><tp:taxon-name-part taxon-name-part-type="genus" reg="Pilosella">Pilosella</tp:taxon-name-part><tp:taxon-name-part taxon-name-part-type="species" reg="officinarum">officinarum</tp:taxon-name-part></tp:taxon-name></italic>, <italic><tp:taxon-name><tp:taxon-name-part taxon-name-part-type="genus" reg="Pimpinella">Pimpinella</tp:taxon-name-part><tp:taxon-name-part taxon-name-part-type="species" reg="saxifraga">saxifraga</tp:taxon-name-part></tp:taxon-name></italic>, <italic><tp:taxon-name><tp:taxon-name-part taxon-name-part-type="genus" reg="Poa">Poa</tp:taxon-name-part><tp:taxon-name-part taxon-name-part-type="species" reg="compressa">compressa</tp:taxon-name-part></tp:taxon-name></italic>, <italic><tp:taxon-name><tp:taxon-name-part taxon-name-part-type="genus" reg="Poa">P.</tp:taxon-name-part><tp:taxon-name-part taxon-name-part-type="species" reg="pratensis">pratensis</tp:taxon-name-part></tp:taxon-name></italic>, <italic><tp:taxon-name><tp:taxon-name-part taxon-name-part-type="genus" reg="Potentilla">Potentilla</tp:taxon-name-part><tp:taxon-name-part taxon-name-part-type="species" reg="arenaria">arenaria</tp:taxon-name-part></tp:taxon-name></italic>, <italic><tp:taxon-name><tp:taxon-name-part taxon-name-part-type="genus" reg="Sanguisorba">Sanguisorba</tp:taxon-name-part><tp:taxon-name-part taxon-name-part-type="species" reg="minor">minor</tp:taxon-name-part></tp:taxon-name></italic>, <italic><tp:taxon-name><tp:taxon-name-part taxon-name-part-type="genus" reg="Sedum">Sedum</tp:taxon-name-part><tp:taxon-name-part taxon-name-part-type="species" reg="acre">acre</tp:taxon-name-part></tp:taxon-name></italic>, <italic><tp:taxon-name><tp:taxon-name-part taxon-name-part-type="genus" reg="Sedum">S.</tp:taxon-name-part><tp:taxon-name-part taxon-name-part-type="species" reg="sexangulare">sexangulare</tp:taxon-name-part></tp:taxon-name></italic>, <italic><tp:taxon-name><tp:taxon-name-part taxon-name-part-type="genus" reg="Silene">Silene</tp:taxon-name-part><tp:taxon-name-part taxon-name-part-type="species" reg="otites">otites</tp:taxon-name-part></tp:taxon-name></italic>, <italic><tp:taxon-name><tp:taxon-name-part taxon-name-part-type="genus" reg="Stachys">Stachys</tp:taxon-name-part><tp:taxon-name-part taxon-name-part-type="species" reg="recta">recta</tp:taxon-name-part></tp:taxon-name></italic>, <italic><tp:taxon-name><tp:taxon-name-part taxon-name-part-type="genus" reg="Teucrium">Teucrium</tp:taxon-name-part><tp:taxon-name-part taxon-name-part-type="species" reg="botrys">botrys</tp:taxon-name-part></tp:taxon-name></italic>, <italic><tp:taxon-name><tp:taxon-name-part taxon-name-part-type="genus" reg="Vincetoxicum">Vincetoxicum</tp:taxon-name-part><tp:taxon-name-part taxon-name-part-type="species" reg="hirundinaria">hirundinaria</tp:taxon-name-part></tp:taxon-name></italic>. In Pieniny Mts (Jaworki) we reported this species in a pastured rock grassland accompanied by: <italic><tp:taxon-name><tp:taxon-name-part taxon-name-part-type="genus" reg="Achillea">Achillea</tp:taxon-name-part><tp:taxon-name-part taxon-name-part-type="species" reg="millefolium">millefolium</tp:taxon-name-part></tp:taxon-name></italic>, <italic><tp:taxon-name><tp:taxon-name-part taxon-name-part-type="genus" reg="Arabis">Arabis</tp:taxon-name-part><tp:taxon-name-part taxon-name-part-type="species" reg="hirsuta">hirsuta</tp:taxon-name-part></tp:taxon-name></italic>, <italic><tp:taxon-name><tp:taxon-name-part taxon-name-part-type="genus" reg="Arenaria">Arenaria</tp:taxon-name-part><tp:taxon-name-part taxon-name-part-type="species" reg="serpyllifolia">serpyllifolia</tp:taxon-name-part></tp:taxon-name></italic>, <italic><tp:taxon-name><tp:taxon-name-part taxon-name-part-type="genus" reg="Briza">Briza</tp:taxon-name-part><tp:taxon-name-part taxon-name-part-type="species" reg="media">media</tp:taxon-name-part></tp:taxon-name></italic>, <italic><tp:taxon-name><tp:taxon-name-part taxon-name-part-type="genus" reg="Campanula">Campanula</tp:taxon-name-part><tp:taxon-name-part taxon-name-part-type="species" reg="rotundifolia">rotundifolia</tp:taxon-name-part></tp:taxon-name></italic>, <italic><tp:taxon-name><tp:taxon-name-part taxon-name-part-type="genus" reg="Carex">Carex</tp:taxon-name-part><tp:taxon-name-part taxon-name-part-type="species" reg="flacca">flacca</tp:taxon-name-part></tp:taxon-name></italic>, <italic><tp:taxon-name><tp:taxon-name-part taxon-name-part-type="genus" reg="Carex">C.</tp:taxon-name-part><tp:taxon-name-part taxon-name-part-type="species" reg="montana">montana</tp:taxon-name-part></tp:taxon-name></italic>, <italic><tp:taxon-name><tp:taxon-name-part taxon-name-part-type="genus" reg="Cerastium">Cerastium</tp:taxon-name-part><tp:taxon-name-part taxon-name-part-type="species" reg="holosteoides">holosteoides</tp:taxon-name-part></tp:taxon-name></italic>, <italic><tp:taxon-name><tp:taxon-name-part taxon-name-part-type="genus" reg="Convolvulus">Convolvulus</tp:taxon-name-part><tp:taxon-name-part taxon-name-part-type="species" reg="arvensis">arvensis</tp:taxon-name-part></tp:taxon-name></italic>, <italic><tp:taxon-name><tp:taxon-name-part taxon-name-part-type="genus" reg="Coronilla">Coronilla</tp:taxon-name-part><tp:taxon-name-part taxon-name-part-type="species" reg="varia">varia</tp:taxon-name-part></tp:taxon-name></italic>, <italic><tp:taxon-name><tp:taxon-name-part taxon-name-part-type="genus" reg="Cruciata">Cruciata</tp:taxon-name-part><tp:taxon-name-part taxon-name-part-type="species" reg="glabra">glabra</tp:taxon-name-part></tp:taxon-name></italic>, <italic><tp:taxon-name><tp:taxon-name-part taxon-name-part-type="genus" reg="Cynosurus">Cynosurus</tp:taxon-name-part><tp:taxon-name-part taxon-name-part-type="species" reg="cristatus">cristatus</tp:taxon-name-part></tp:taxon-name></italic>, <italic><tp:taxon-name><tp:taxon-name-part taxon-name-part-type="genus" reg="Euphorbia">Euphorbia</tp:taxon-name-part><tp:taxon-name-part taxon-name-part-type="species" reg="cyparissias">cyparissias</tp:taxon-name-part></tp:taxon-name></italic>, <italic><tp:taxon-name><tp:taxon-name-part taxon-name-part-type="genus" reg="Festuca">Festuca</tp:taxon-name-part><tp:taxon-name-part taxon-name-part-type="species" reg="rubra">rubra</tp:taxon-name-part></tp:taxon-name></italic>, <italic><tp:taxon-name><tp:taxon-name-part taxon-name-part-type="genus" reg="Fragaria">Fragaria</tp:taxon-name-part><tp:taxon-name-part taxon-name-part-type="species" reg="vesca">vesca</tp:taxon-name-part></tp:taxon-name></italic>, <italic><tp:taxon-name><tp:taxon-name-part taxon-name-part-type="genus" reg="Galium">Galium</tp:taxon-name-part><tp:taxon-name-part taxon-name-part-type="species" reg="mollugo">mollugo</tp:taxon-name-part></tp:taxon-name></italic>, <italic><tp:taxon-name><tp:taxon-name-part taxon-name-part-type="genus" reg="Geranium">Geranium</tp:taxon-name-part><tp:taxon-name-part taxon-name-part-type="species" reg="columbinum">columbinum</tp:taxon-name-part></tp:taxon-name></italic>, <italic><tp:taxon-name><tp:taxon-name-part taxon-name-part-type="genus" reg="Jovibarba">Jovibarba</tp:taxon-name-part><tp:taxon-name-part taxon-name-part-type="species" reg="sobolifera">sobolifera</tp:taxon-name-part></tp:taxon-name></italic>, <italic><tp:taxon-name><tp:taxon-name-part taxon-name-part-type="genus" reg="Juniperus">Juniperus</tp:taxon-name-part><tp:taxon-name-part taxon-name-part-type="species" reg="communis">communis</tp:taxon-name-part></tp:taxon-name></italic>, <italic><tp:taxon-name><tp:taxon-name-part taxon-name-part-type="genus" reg="Knautia">Knautia</tp:taxon-name-part><tp:taxon-name-part taxon-name-part-type="species" reg="arvensis">arvensis</tp:taxon-name-part></tp:taxon-name></italic>, <italic><tp:taxon-name><tp:taxon-name-part taxon-name-part-type="genus" reg="Leontodon">Leontodon</tp:taxon-name-part><tp:taxon-name-part taxon-name-part-type="species" reg="hispidus">hispidus</tp:taxon-name-part></tp:taxon-name></italic>, <italic><tp:taxon-name><tp:taxon-name-part taxon-name-part-type="genus" reg="Linum">Linum</tp:taxon-name-part><tp:taxon-name-part taxon-name-part-type="species" reg="catharticum">catharticum</tp:taxon-name-part></tp:taxon-name></italic>, <italic><tp:taxon-name><tp:taxon-name-part taxon-name-part-type="genus" reg="Lolium">Lolium</tp:taxon-name-part><tp:taxon-name-part taxon-name-part-type="species" reg="perenne">perenne</tp:taxon-name-part></tp:taxon-name></italic>, <italic><tp:taxon-name><tp:taxon-name-part taxon-name-part-type="genus" reg="Lotus">Lotus</tp:taxon-name-part><tp:taxon-name-part taxon-name-part-type="species" reg="corniculatus">corniculatus</tp:taxon-name-part></tp:taxon-name></italic>, <italic><tp:taxon-name><tp:taxon-name-part taxon-name-part-type="genus" reg="Medicago">Medicago</tp:taxon-name-part><tp:taxon-name-part taxon-name-part-type="species" reg="falcata">falcata</tp:taxon-name-part></tp:taxon-name></italic>, <italic><tp:taxon-name><tp:taxon-name-part taxon-name-part-type="genus" reg="Medicago">M.</tp:taxon-name-part><tp:taxon-name-part taxon-name-part-type="species" reg="lupulina">lupulina</tp:taxon-name-part></tp:taxon-name></italic>, <italic><tp:taxon-name><tp:taxon-name-part taxon-name-part-type="genus" reg="Phleum">Phleum</tp:taxon-name-part><tp:taxon-name-part taxon-name-part-type="species" reg="pratense">pratense</tp:taxon-name-part></tp:taxon-name></italic>, <italic><tp:taxon-name><tp:taxon-name-part taxon-name-part-type="genus" reg="Pilosella">Pilosella</tp:taxon-name-part><tp:taxon-name-part taxon-name-part-type="species" reg="officinarum">officinarum</tp:taxon-name-part></tp:taxon-name></italic>, <italic><tp:taxon-name><tp:taxon-name-part taxon-name-part-type="genus" reg="Pimpinella">Pimpinella</tp:taxon-name-part><tp:taxon-name-part taxon-name-part-type="species" reg="saxifraga">saxifraga</tp:taxon-name-part></tp:taxon-name></italic>, <italic><tp:taxon-name><tp:taxon-name-part taxon-name-part-type="genus" reg="Plantago">Plantago</tp:taxon-name-part><tp:taxon-name-part taxon-name-part-type="species" reg="lanceolata">lanceolata</tp:taxon-name-part></tp:taxon-name></italic>, <italic><tp:taxon-name><tp:taxon-name-part taxon-name-part-type="genus" reg="Plantago">P.</tp:taxon-name-part><tp:taxon-name-part taxon-name-part-type="species" reg="media">media</tp:taxon-name-part></tp:taxon-name></italic>, <italic><tp:taxon-name><tp:taxon-name-part taxon-name-part-type="genus" reg="Potentilla">Potentilla</tp:taxon-name-part><tp:taxon-name-part taxon-name-part-type="species" reg="neumanniana">neumanniana</tp:taxon-name-part></tp:taxon-name></italic>, <italic><tp:taxon-name><tp:taxon-name-part taxon-name-part-type="genus" reg="Prunella">Prunella</tp:taxon-name-part><tp:taxon-name-part taxon-name-part-type="species" reg="vulgaris">vulgaris</tp:taxon-name-part></tp:taxon-name></italic>, <italic><tp:taxon-name><tp:taxon-name-part taxon-name-part-type="genus" reg="Prunus">Prunus</tp:taxon-name-part><tp:taxon-name-part taxon-name-part-type="species" reg="spinosa">spinosa</tp:taxon-name-part></tp:taxon-name></italic>, <italic><tp:taxon-name><tp:taxon-name-part taxon-name-part-type="genus" reg="Ranunculus">Ranunculus</tp:taxon-name-part><tp:taxon-name-part taxon-name-part-type="species" reg="polyanthemos">polyanthemos</tp:taxon-name-part></tp:taxon-name></italic>, <italic><tp:taxon-name><tp:taxon-name-part taxon-name-part-type="genus" reg="Salvia">Salvia</tp:taxon-name-part><tp:taxon-name-part taxon-name-part-type="species" reg="verticillata">verticillata</tp:taxon-name-part></tp:taxon-name></italic>, <italic><tp:taxon-name><tp:taxon-name-part taxon-name-part-type="genus" reg="Sanguisorba">Sanguisorba</tp:taxon-name-part><tp:taxon-name-part taxon-name-part-type="species" reg="minor">minor</tp:taxon-name-part></tp:taxon-name></italic>, <italic><tp:taxon-name><tp:taxon-name-part taxon-name-part-type="genus" reg="Sedum">Sedum</tp:taxon-name-part><tp:taxon-name-part taxon-name-part-type="species" reg="acre">acre</tp:taxon-name-part></tp:taxon-name></italic>, <italic><tp:taxon-name><tp:taxon-name-part taxon-name-part-type="genus" reg="Taraxacum">Taraxacum</tp:taxon-name-part><tp:taxon-name-part taxon-name-part-type="species" reg="parnassicum">parnassicum</tp:taxon-name-part></tp:taxon-name></italic>, <italic><tp:taxon-name><tp:taxon-name-part taxon-name-part-type="genus" reg="Thymus">Thymus</tp:taxon-name-part><tp:taxon-name-part taxon-name-part-type="species" reg="pulegioides">pulegioides</tp:taxon-name-part></tp:taxon-name></italic>.</p></tp:treatment-sec><tp:treatment-sec sec-type="Somatic chromosome number" id="SECID0EISFK"><title>Somatic chromosome number.</title><p>24 (<xref ref-type="bibr" rid="B59">Małecka 1969</xref>; <xref ref-type="bibr" rid="B124">Wolanin and Musiał 2017</xref>).</p></tp:treatment-sec><tp:treatment-sec sec-type="distribution" id="SECID0EWSFK"><title>General distribution.</title><p>Widely distributed European species reported in France, Ireland, Great Britain, Italy, Switzerland, Belgium, the Netherlands, Germany, Denmark, Austria, Croatia, Poland, Norway, Finland, Sweden, Romania, Croatia, Moldova, Ukraine and Estonia (<xref ref-type="bibr" rid="B64">Marklund 1938</xref>; <xref ref-type="bibr" rid="B114">Van Soest 1967</xref>; <xref ref-type="bibr" rid="B12">Doll 1973b</xref>; <xref ref-type="bibr" rid="B105">Tutin et al. 1976</xref>; <xref ref-type="bibr" rid="B102">Tacik 1980</xref>; <xref ref-type="bibr" rid="B24">Fedorov 1989</xref>; <xref ref-type="bibr" rid="B71">Mosyakin and Fedoronchuk 1999</xref>; <xref ref-type="bibr" rid="B73">Nikolić 2000</xref>; <xref ref-type="bibr" rid="B108">Uhlemann 2003</xref>; <xref ref-type="bibr" rid="B122">Wendt and Øllgaard 2015</xref>).</p></tp:treatment-sec><tp:treatment-sec sec-type="distribution" id="SECID0EEUFK"><title>Distribution in Poland.</title><p>Scattered localities in S Poland, quite frequent in W part of Lesser Poland (Fig. <xref ref-type="fig" rid="F10">10B</xref>).</p></tp:treatment-sec><tp:treatment-sec sec-type="material" id="SECID0EOUFK"><title>Specimens examined.</title><p><bold>CF11</bold> – Nysa (Śląsk), May 1849, <italic>M. Winkler</italic> (WRSL); <bold>DE84</bold> – Kusięta, grassland on rock (path), <named-content xmlns:xlink="http://www.w3.org/1999/xlink" content-type="dwc:verbatimCoordinates" xlink:type="simple"><named-content content-type="geo-json" specific-use="{&#34;type&#34;:&#34;Point&#34;,&#34;coordinates&#34;:[19.271111,50.768333]}" id="NCID0E4UFK" xlink:type="simple">50°46'06"N, 19°16'16"E</named-content></named-content>, 13 April 2014, <italic>M. Wolanin</italic> (003395 <abbrev xmlns:xlink="http://www.w3.org/1999/xlink" xlink:title="University of Rzeszów" id="ABBRID0EEVFK" xlink:type="simple">UR</abbrev>); Kusięta, grassland on rock, <named-content xmlns:xlink="http://www.w3.org/1999/xlink" content-type="dwc:verbatimCoordinates" xlink:type="simple"><named-content content-type="geo-json" specific-use="{&#34;type&#34;:&#34;Point&#34;,&#34;coordinates&#34;:[19.270833,50.767500]}" id="NCID0ELVFK" xlink:type="simple">50°46'03"N, 19°16'15"E</named-content></named-content>, 12 April 2016, <italic>M. Wolanin</italic> (003486 <abbrev xmlns:xlink="http://www.w3.org/1999/xlink" xlink:title="University of Rzeszów" id="ABBRID0ESVFK" xlink:type="simple">UR</abbrev>); Olsztyn (Góra Zamkowa), grassland on rock outcrop, NW exposure, <named-content xmlns:xlink="http://www.w3.org/1999/xlink" content-type="dwc:verbatimCoordinates" xlink:type="simple"><named-content content-type="geo-json" specific-use="{&#34;type&#34;:&#34;Point&#34;,&#34;coordinates&#34;:[19.275000,50.748611]}" id="NCID0EZVFK" xlink:type="simple">50°44'55"N, 19°16'30"E</named-content></named-content>, 13 April 2014, <italic>M. Wolanin</italic> (003360, 003454 <abbrev xmlns:xlink="http://www.w3.org/1999/xlink" xlink:title="University of Rzeszów" id="ABBRID0EAWFK" xlink:type="simple">UR</abbrev>); Olsztyn, grassland on rock, <named-content xmlns:xlink="http://www.w3.org/1999/xlink" content-type="dwc:verbatimCoordinates" xlink:type="simple"><named-content content-type="geo-json" specific-use="{&#34;type&#34;:&#34;Point&#34;,&#34;coordinates&#34;:[19.276667,50.748611]}" id="NCID0EHWFK" xlink:type="simple">50°44'55"N, 19°16'36"E</named-content></named-content>, 12 April 2016, <italic>M. Wolanin</italic> (003487 <abbrev xmlns:xlink="http://www.w3.org/1999/xlink" xlink:title="University of Rzeszów" id="ABBRID0EOWFK" xlink:type="simple">UR</abbrev>); Olsztyn near Częstochowa, Góra Brodła hill, grassland on rock, 26 April 1975, <italic>B. Baczyńska</italic>, <italic>I. Fibich</italic> (017332, 117445 KTU); <bold>DE85</bold> – between Olsztyn and Przymiłowice, grassland on rock, <named-content xmlns:xlink="http://www.w3.org/1999/xlink" content-type="dwc:verbatimCoordinates" xlink:type="simple"><named-content content-type="geo-json" specific-use="{&#34;type&#34;:&#34;Point&#34;,&#34;coordinates&#34;:[19.284722,50.752778]}" id="NCID0E2WFK" xlink:type="simple">50°45'10"N, 19°17'05"E</named-content></named-content>, 13 April 2014, <italic>M. Wolanin</italic> (003419, 003316 <abbrev xmlns:xlink="http://www.w3.org/1999/xlink" xlink:title="University of Rzeszów" id="ABBRID0ECXFK" xlink:type="simple">UR</abbrev>); Przymiłowice, grassland on rock, E slope, <named-content xmlns:xlink="http://www.w3.org/1999/xlink" content-type="dwc:verbatimCoordinates" xlink:type="simple"><named-content content-type="geo-json" specific-use="{&#34;type&#34;:&#34;Point&#34;,&#34;coordinates&#34;:[19.303889,50.756111]}" id="NCID0EJXFK" xlink:type="simple">50°45'22"N, 19°18'14"E</named-content></named-content>, 13 April 2014, <italic>M. Wolanin</italic> (003317 <abbrev xmlns:xlink="http://www.w3.org/1999/xlink" xlink:title="University of Rzeszów" id="ABBRID0EQXFK" xlink:type="simple">UR</abbrev>); Przymiłowice, sandy road, <named-content xmlns:xlink="http://www.w3.org/1999/xlink" content-type="dwc:verbatimCoordinates" xlink:type="simple"><named-content content-type="geo-json" specific-use="{&#34;type&#34;:&#34;Point&#34;,&#34;coordinates&#34;:[19.296667,50.755278]}" id="NCID0EXXFK" xlink:type="simple">50°45'19"N, 19°17'48"E</named-content></named-content>, 13 April 2014, <italic>M. Wolanin</italic> (003303 <abbrev xmlns:xlink="http://www.w3.org/1999/xlink" xlink:title="University of Rzeszów" id="ABBRID0E5XFK" xlink:type="simple">UR</abbrev>); <bold>DE86</bold> – Łutowiec near Mirów, grassland on the SW slope of a calcareous rock, <named-content xmlns:xlink="http://www.w3.org/1999/xlink" content-type="dwc:verbatimCoordinates" xlink:type="simple"><named-content content-type="geo-json" specific-use="{&#34;type&#34;:&#34;Point&#34;,&#34;coordinates&#34;:[19.455278,50.794444]}" id="NCID0EHYFK" xlink:type="simple">50°47'40"N, 19°27'19"E</named-content></named-content>, 14 April 2014, <italic>M. Wolanin</italic> (003390 <abbrev xmlns:xlink="http://www.w3.org/1999/xlink" xlink:title="University of Rzeszów" id="ABBRID0EOYFK" xlink:type="simple">UR</abbrev>); <bold>DE94</bold> – Góra Sfinks hill, grassland on rock, <named-content xmlns:xlink="http://www.w3.org/1999/xlink" content-type="dwc:verbatimCoordinates" xlink:type="simple"><named-content content-type="geo-json" specific-use="{&#34;type&#34;:&#34;Point&#34;,&#34;coordinates&#34;:[19.271389,50.737500]}" id="NCID0EXYFK" xlink:type="simple">50°44'15"N, 19°16'17"E</named-content></named-content>, 12 April 2016, <italic>M. Wolanin</italic> (003497 <abbrev xmlns:xlink="http://www.w3.org/1999/xlink" xlink:title="University of Rzeszów" id="ABBRID0E5YFK" xlink:type="simple">UR</abbrev>); <bold>DE95</bold> – Suliszowice, grassland on SW slope of calcareous rock, <named-content xmlns:xlink="http://www.w3.org/1999/xlink" content-type="dwc:verbatimCoordinates" xlink:type="simple"><named-content content-type="geo-json" specific-use="{&#34;type&#34;:&#34;Point&#34;,&#34;coordinates&#34;:[19.356667,50.671944]}" id="NCID0EHZFK" xlink:type="simple">50°40'19"N, 19°21'24"E</named-content></named-content>, 13 April 2014, <italic>M. Wolanin</italic> (003290 <abbrev xmlns:xlink="http://www.w3.org/1999/xlink" xlink:title="University of Rzeszów" id="ABBRID0EOZFK" xlink:type="simple">UR</abbrev>); <bold>DE96</bold> – Bystrzanowice, parking lot close to road No 46, <named-content xmlns:xlink="http://www.w3.org/1999/xlink" content-type="dwc:verbatimCoordinates" xlink:type="simple"><named-content content-type="geo-json" specific-use="{&#34;type&#34;:&#34;Point&#34;,&#34;coordinates&#34;:[19.517500,50.706944]}" id="NCID0EXZFK" xlink:type="simple">50°42'25"N, 19°31'03"E</named-content></named-content>, 20 April 2016, <italic>M. Wolanin</italic> (003413 <abbrev xmlns:xlink="http://www.w3.org/1999/xlink" xlink:title="University of Rzeszów" id="ABBRID0E5ZFK" xlink:type="simple">UR</abbrev>); <bold>DF05</bold> – Przewodziszowice, grassland, 1983, <italic>D. Kospanik</italic> (037425 KTU); Żarki near Częstochowa, pine forest, 1994, <italic>G. Pompa</italic> (058136 KTU); <bold>DF06</bold> – Kroczyce, grassland on SW slope, <named-content xmlns:xlink="http://www.w3.org/1999/xlink" content-type="dwc:verbatimCoordinates" xlink:type="simple"><named-content content-type="geo-json" specific-use="{&#34;type&#34;:&#34;Point&#34;,&#34;coordinates&#34;:[19.529722,50.571667]}" id="NCID0EN1FK" xlink:type="simple">50°34'18"N, 19°31'47"E</named-content></named-content>, 1 May 2013, <italic>M. Wolanin</italic> (003264 <abbrev xmlns:xlink="http://www.w3.org/1999/xlink" xlink:title="University of Rzeszów" id="ABBRID0EU1FK" xlink:type="simple">UR</abbrev>); Góra Zborów (Kroczyce), grassland on rock, <named-content xmlns:xlink="http://www.w3.org/1999/xlink" content-type="dwc:verbatimCoordinates" xlink:type="simple"><named-content content-type="geo-json" specific-use="{&#34;type&#34;:&#34;Point&#34;,&#34;coordinates&#34;:[19.530278,50.572500]}" id="NCID0E21FK" xlink:type="simple">50°34'21"N, 19°31'49"E</named-content></named-content>, 1 May 2021, <italic>M. Wolanin</italic> (003589 <abbrev xmlns:xlink="http://www.w3.org/1999/xlink" xlink:title="University of Rzeszów" id="ABBRID0EC2FK" xlink:type="simple">UR</abbrev>); Łutowiec, grassland on NW slope below calcareous outcrop, <named-content xmlns:xlink="http://www.w3.org/1999/xlink" content-type="dwc:verbatimCoordinates" xlink:type="simple"><named-content content-type="geo-json" specific-use="{&#34;type&#34;:&#34;Point&#34;,&#34;coordinates&#34;:[19.454167,50.628333]}" id="NCID0EJ2FK" xlink:type="simple">50°37'42"N, 19°27'15"E</named-content></named-content>, 14 April 2014, <italic>M. Wolanin</italic> (003361 <abbrev xmlns:xlink="http://www.w3.org/1999/xlink" xlink:title="University of Rzeszów" id="ABBRID0EQ2FK" xlink:type="simple">UR</abbrev>); Mirów, grassland below calcareous rock, E slope, <named-content xmlns:xlink="http://www.w3.org/1999/xlink" content-type="dwc:verbatimCoordinates" xlink:type="simple"><named-content content-type="geo-json" specific-use="{&#34;type&#34;:&#34;Point&#34;,&#34;coordinates&#34;:[19.476111,50.614167]}" id="NCID0EX2FK" xlink:type="simple">50°36'51"N, 19°28'34"E</named-content></named-content>, 14 April 2014, <italic>M. Wolanin</italic> (003377 <abbrev xmlns:xlink="http://www.w3.org/1999/xlink" xlink:title="University of Rzeszów" id="ABBRID0E52FK" xlink:type="simple">UR</abbrev>); Mirów, path near castle, <named-content xmlns:xlink="http://www.w3.org/1999/xlink" content-type="dwc:verbatimCoordinates" xlink:type="simple"><named-content content-type="geo-json" specific-use="{&#34;type&#34;:&#34;Point&#34;,&#34;coordinates&#34;:[19.480833,50.614722]}" id="NCID0EF3FK" xlink:type="simple">50°36'53"N, 19°28'51"E</named-content></named-content>, 14 April 2014, <italic>M. Wolanin</italic> (003389 <abbrev xmlns:xlink="http://www.w3.org/1999/xlink" xlink:title="University of Rzeszów" id="ABBRID0EM3FK" xlink:type="simple">UR</abbrev>); Rzędkowice, path on S slope of calcareous rock, <named-content xmlns:xlink="http://www.w3.org/1999/xlink" content-type="dwc:verbatimCoordinates" xlink:type="simple"><named-content content-type="geo-json" specific-use="{&#34;type&#34;:&#34;Point&#34;,&#34;coordinates&#34;:[19.485278,50.575278]}" id="NCID0ET3FK" xlink:type="simple">50°34'31"N, 19°29'07"E</named-content></named-content>, 14 April 2014, <italic>M. Wolanin</italic> (003403 <abbrev xmlns:xlink="http://www.w3.org/1999/xlink" xlink:title="University of Rzeszów" id="ABBRID0E13FK" xlink:type="simple">UR</abbrev>); Kroczyce, path on SW slope, <named-content xmlns:xlink="http://www.w3.org/1999/xlink" content-type="dwc:verbatimCoordinates" xlink:type="simple"><named-content content-type="geo-json" specific-use="{&#34;type&#34;:&#34;Point&#34;,&#34;coordinates&#34;:[19.530000,50.572222]}" id="NCID0EB4FK" xlink:type="simple">50°34'20"N, 19°31'48"E</named-content></named-content>, 1 May 2013, <italic>M. Wolanin</italic> (003277 <abbrev xmlns:xlink="http://www.w3.org/1999/xlink" xlink:title="University of Rzeszów" id="ABBRID0EI4FK" xlink:type="simple">UR</abbrev>); close to Jaskinia Głęboka near Kroczyce, old excavation, <named-content xmlns:xlink="http://www.w3.org/1999/xlink" content-type="dwc:verbatimCoordinates" xlink:type="simple"><named-content content-type="geo-json" specific-use="{&#34;type&#34;:&#34;Point&#34;,&#34;coordinates&#34;:[19.523889,50.575278]}" id="NCID0EP4FK" xlink:type="simple">50°34'31"N, 19°31'26"E</named-content></named-content>, 1 May 2021, <italic>M. Wolanin</italic> (003588 <abbrev xmlns:xlink="http://www.w3.org/1999/xlink" xlink:title="University of Rzeszów" id="ABBRID0EW4FK" xlink:type="simple">UR</abbrev>); <bold>DF12</bold> – Miasteczko Śląskie, ruderal square close to railway track, <named-content xmlns:xlink="http://www.w3.org/1999/xlink" content-type="dwc:verbatimCoordinates" xlink:type="simple"><named-content content-type="geo-json" specific-use="{&#34;type&#34;:&#34;Point&#34;,&#34;coordinates&#34;:[18.920556,50.487222]}" id="NCID0E64FK" xlink:type="simple">50°29'14"N, 18°55'14"E</named-content></named-content>, 3 May 2016, <italic>M. Wolanin</italic> (003491 <abbrev xmlns:xlink="http://www.w3.org/1999/xlink" xlink:title="University of Rzeszów" id="ABBRID0EG5FK" xlink:type="simple">UR</abbrev>); <bold>DF26</bold> – Podzamcze (Ogrodzieniec), to the left of the castle, fissure in calcareous rock, <named-content xmlns:xlink="http://www.w3.org/1999/xlink" content-type="dwc:verbatimCoordinates" xlink:type="simple"><named-content content-type="geo-json" specific-use="{&#34;type&#34;:&#34;Point&#34;,&#34;coordinates&#34;:[19.550833,50.454167]}" id="NCID0EP5FK" xlink:type="simple">50°27'15"N, 19°33'03"E</named-content></named-content>, 1 May 2013, <italic>M. Wolanin</italic> (003339 <abbrev xmlns:xlink="http://www.w3.org/1999/xlink" xlink:title="University of Rzeszów" id="ABBRID0EW5FK" xlink:type="simple">UR</abbrev>); Ryczów (Kolonia Podzamcze), calcareous rock, fissure in NW side, <named-content xmlns:xlink="http://www.w3.org/1999/xlink" content-type="dwc:verbatimCoordinates" xlink:type="simple"><named-content content-type="geo-json" specific-use="{&#34;type&#34;:&#34;Point&#34;,&#34;coordinates&#34;:[19.553889,50.451389]}" id="NCID0E45FK" xlink:type="simple">50°27'05"N, 19°33'14"E</named-content></named-content>, 12 April 2014, <italic>M. Wolanin</italic> (003408 <abbrev xmlns:xlink="http://www.w3.org/1999/xlink" xlink:title="University of Rzeszów" id="ABBRID0EE6FK" xlink:type="simple">UR</abbrev>); Centuria near Ogrodzieniec, sandy road between pines, 6 June 1975, <italic><tp:taxon-name><tp:taxon-name-part taxon-name-part-type="genus" reg="Taraxacum">T.</tp:taxon-name-part></tp:taxon-name> Tacik</italic> (570164, 570165 KRAM); <bold>DF36</bold> – Pustynia Błędowska, 29 April 1977, <italic>H. Trzcińska-Tacik</italic> (392440 KRAM); <bold>DF37</bold> – near the village Klucze, sandy roadside, 23 May 1955, <italic><tp:taxon-name><tp:taxon-name-part taxon-name-part-type="genus" reg="Taraxacum">T.</tp:taxon-name-part></tp:taxon-name> Tacik</italic> (392459 KRAM); <bold>DF41</bold> – Ruda Śląska, on top of mine dump, <named-content xmlns:xlink="http://www.w3.org/1999/xlink" content-type="dwc:verbatimCoordinates" xlink:type="simple"><named-content content-type="geo-json" specific-use="{&#34;type&#34;:&#34;Point&#34;,&#34;coordinates&#34;:[18.840278,50.259167]}" id="NCID0EDAGK" xlink:type="simple">50°15'33"N, 18°50'25"E</named-content></named-content>, 2 May 2016, <italic>M. Wolanin</italic> (003499 <abbrev xmlns:xlink="http://www.w3.org/1999/xlink" xlink:title="University of Rzeszów" id="ABBRID0EKAGK" xlink:type="simple">UR</abbrev>); <bold>DF45</bold> – Sosnowiec (Maczki), sandy roadside, <named-content xmlns:xlink="http://www.w3.org/1999/xlink" content-type="dwc:verbatimCoordinates" xlink:type="simple"><named-content content-type="geo-json" specific-use="{&#34;type&#34;:&#34;Point&#34;,&#34;coordinates&#34;:[19.285556,50.258056]}" id="NCID0ETAGK" xlink:type="simple">50°15'29"N, 19°17'08"E</named-content></named-content>, 2 May 2016, <italic>M. Wolanin</italic> (003490 <abbrev xmlns:xlink="http://www.w3.org/1999/xlink" xlink:title="University of Rzeszów" id="ABBRID0E1AGK" xlink:type="simple">UR</abbrev>); Sosnowiec Maczki, between railway tracks, 28 August 1979, <italic>A. Sendek</italic> (027734 KTU); Sosnowiec Maczki, sandy square in the valley of the B. Przemsza, 9 May 1978, <italic>A. Sendek</italic> (034398 KTU); <bold>DF56</bold> – North of the Trzebinia (near the Myślachowice village), sandy location at pine forest edge, 27 April 1952, <italic><tp:taxon-name><tp:taxon-name-part taxon-name-part-type="genus" reg="Taraxacum">T.</tp:taxon-name-part></tp:taxon-name> Tacik</italic> (575844 KRAM); <bold>DF68</bold> – Nielepice, fissures on top of calcareous rock, <named-content xmlns:xlink="http://www.w3.org/1999/xlink" content-type="dwc:verbatimCoordinates" xlink:type="simple"><named-content content-type="geo-json" specific-use="{&#34;type&#34;:&#34;Point&#34;,&#34;coordinates&#34;:[19.706389,50.105556]}" id="NCID0ERBGK" xlink:type="simple">50°06'20"N, 19°42'23"E</named-content></named-content>, 12 April 2014, <italic>M. Wolanin</italic> (003407 <abbrev xmlns:xlink="http://www.w3.org/1999/xlink" xlink:title="University of Rzeszów" id="ABBRID0EYBGK" xlink:type="simple">UR</abbrev>); <bold>DF69</bold> – Krzemionki Dębnickie, dry grassy slopes, 8 May 1925, <italic>Zabłocki</italic> (169651 KRAM); Las Wolski, Przegorzały, calcareous rocks, 4 May 1954, <italic><tp:taxon-name><tp:taxon-name-part taxon-name-part-type="genus" reg="Taraxacum">T.</tp:taxon-name-part></tp:taxon-name> Tacik</italic> (439037 KRAM); <bold>EE72</bold> – Miedzianka hill near Chęciny, grassland on rock, <named-content xmlns:xlink="http://www.w3.org/1999/xlink" content-type="dwc:verbatimCoordinates" xlink:type="simple"><named-content content-type="geo-json" specific-use="{&#34;type&#34;:&#34;Point&#34;,&#34;coordinates&#34;:[20.360278,50.846389]}" id="NCID0ENCGK" xlink:type="simple">50°50'47"N, 20°21'37"E</named-content></named-content>, 11 April 2016, <italic>M. Wolanin</italic> (003485, 003496, 003540, 003542, 003561 <abbrev xmlns:xlink="http://www.w3.org/1999/xlink" xlink:title="University of Rzeszów" id="ABBRID0EUCGK" xlink:type="simple">UR</abbrev>); <bold>EE82</bold> – Grząby Bolmińskie, field road, <named-content xmlns:xlink="http://www.w3.org/1999/xlink" content-type="dwc:verbatimCoordinates" xlink:type="simple"><named-content content-type="geo-json" specific-use="{&#34;type&#34;:&#34;Point&#34;,&#34;coordinates&#34;:[20.354722,50.816389]}" id="NCID0E4CGK" xlink:type="simple">50°48'59"N, 20°21'17"E</named-content></named-content>, 22 April 2016, <italic>M. Wolanin</italic> (003409 <abbrev xmlns:xlink="http://www.w3.org/1999/xlink" xlink:title="University of Rzeszów" id="ABBRID0EEDGK" xlink:type="simple">UR</abbrev>); <bold>EG34</bold> – Jaworki (Pieniny), pastured grassland on rock outcrop, <named-content xmlns:xlink="http://www.w3.org/1999/xlink" content-type="dwc:verbatimCoordinates" xlink:type="simple"><named-content content-type="geo-json" specific-use="{&#34;type&#34;:&#34;Point&#34;,&#34;coordinates&#34;:[20.543333,49.404444]}" id="NCID0ENDGK" xlink:type="simple">49°24'16"N, 20°32'36"E</named-content></named-content>, 10 April 2014, <italic>M. Wolanin</italic> (003344 <abbrev xmlns:xlink="http://www.w3.org/1999/xlink" xlink:title="University of Rzeszów" id="ABBRID0EUDGK" xlink:type="simple">UR</abbrev>); Jaworki (Pieniny), pastured grassland on calcareous rock outcrop, <named-content xmlns:xlink="http://www.w3.org/1999/xlink" content-type="dwc:verbatimCoordinates" xlink:type="simple"><named-content content-type="geo-json" specific-use="{&#34;type&#34;:&#34;Point&#34;,&#34;coordinates&#34;:[20.543611,49.404167]}" id="NCID0E2DGK" xlink:type="simple">49°24'15"N, 20°32'37"E</named-content></named-content>, 10 April 2014, <italic>M. Wolanin</italic> (003340 <abbrev xmlns:xlink="http://www.w3.org/1999/xlink" xlink:title="University of Rzeszów" id="ABBRID0ECEGK" xlink:type="simple">UR</abbrev>); Jaworki, grassland on rock, SE slope, <named-content xmlns:xlink="http://www.w3.org/1999/xlink" content-type="dwc:verbatimCoordinates" xlink:type="simple"><named-content content-type="geo-json" specific-use="{&#34;type&#34;:&#34;Point&#34;,&#34;coordinates&#34;:[20.543611,49.405278]}" id="NCID0EJEGK" xlink:type="simple">49°24'19"N, 20°32'37"E</named-content></named-content>, 10 April 2014, <italic>M. Wolanin</italic> (003284 <abbrev xmlns:xlink="http://www.w3.org/1999/xlink" xlink:title="University of Rzeszów" id="ABBRID0EQEGK" xlink:type="simple">UR</abbrev>); <bold>FC99</bold> – Olendry, <named-content xmlns:xlink="http://www.w3.org/1999/xlink" content-type="dwc:verbatimCoordinates" xlink:type="simple"><named-content content-type="geo-json" specific-use="{&#34;type&#34;:&#34;Point&#34;,&#34;coordinates&#34;:[22.933611,52.385278]}" id="NCID0EZEGK" xlink:type="simple">52°23'07"N, 22°56'01"E</named-content></named-content>, 25 April 2016, <italic>M. Wolanin</italic> (003541 <abbrev xmlns:xlink="http://www.w3.org/1999/xlink" xlink:title="University of Rzeszów" id="ABBRID0EAFGK" xlink:type="simple">UR</abbrev>); <bold>FE92</bold> – Kamień Łukawski, path on SE slope, <named-content xmlns:xlink="http://www.w3.org/1999/xlink" content-type="dwc:verbatimCoordinates" xlink:type="simple"><named-content content-type="geo-json" specific-use="{&#34;type&#34;:&#34;Point&#34;,&#34;coordinates&#34;:[21.786111,50.684444]}" id="NCID0EJFGK" xlink:type="simple">50°41'04"N, 21°47'10"E</named-content></named-content>, 23 April 2016, <italic>M. Wolanin</italic> (003550 <abbrev xmlns:xlink="http://www.w3.org/1999/xlink" xlink:title="University of Rzeszów" id="ABBRID0EQFGK" xlink:type="simple">UR</abbrev>); Kamień Łukawski, path on loess slope, <named-content xmlns:xlink="http://www.w3.org/1999/xlink" content-type="dwc:verbatimCoordinates" xlink:type="simple"><named-content content-type="geo-json" specific-use="{&#34;type&#34;:&#34;Point&#34;,&#34;coordinates&#34;:[21.786111,50.684444]}" id="NCID0EXFGK" xlink:type="simple">50°41'04"N, 21°47'10"E</named-content></named-content>, 19 April 2019, <italic>M. Wolanin</italic> (003584 <abbrev xmlns:xlink="http://www.w3.org/1999/xlink" xlink:title="University of Rzeszów" id="ABBRID0E5FGK" xlink:type="simple">UR</abbrev>); <bold>GF00</bold> – Szozdy, sandy road near railway track, <named-content xmlns:xlink="http://www.w3.org/1999/xlink" content-type="dwc:verbatimCoordinates" xlink:type="simple"><named-content content-type="geo-json" specific-use="{&#34;type&#34;:&#34;Point&#34;,&#34;coordinates&#34;:[22.936389,50.577778]}" id="NCID0EHGGK" xlink:type="simple">50°34'40"N, 22°56'11"E</named-content></named-content>, 13 April 2019, <italic>M. Wolanin</italic> (003579, 003582 <abbrev xmlns:xlink="http://www.w3.org/1999/xlink" xlink:title="University of Rzeszów" id="ABBRID0EOGGK" xlink:type="simple">UR</abbrev>).</p></tp:treatment-sec><tp:treatment-sec sec-type="notes" id="SECID0ESGGK"><title>Notes.</title><p>Species distinguished by dark green leaves with side lobes narrowly triangle and bent downwards, outer phyllaries relatively wide, greyish-purple, narrowly bordered, and often a fully flowering capitulum partly-opening and dark yellow. Species morphologically variable; in specimens found in very dry, rocky habitats, the side lobes of the tripartite terminal lobe are very often positioned upwards, which often helps in their identification (Figs <xref ref-type="fig" rid="F13">13</xref>, <xref ref-type="fig" rid="F14">14</xref>).</p><fig id="F13" position="float" orientation="portrait"><object-id xmlns:xlink="http://www.w3.org/1999/xlink" content-type="doi" xlink:type="simple">10.3897/phytokeys.224.99463.figure13</object-id><object-id xmlns:xlink="http://www.w3.org/1999/xlink" content-type="arpha" xlink:type="simple">0CDF6955-604B-552F-9056-BB0DF0190C34</object-id><label>Figure 13.</label><caption><p>Variation in leaf shape in <italic><tp:taxon-name><tp:taxon-name-part taxon-name-part-type="genus" reg="Taraxacum">T.</tp:taxon-name-part><tp:taxon-name-part taxon-name-part-type="species" reg="brachyglossum">brachyglossum</tp:taxon-name-part></tp:taxon-name></italic>; locality – Kusięta (<italic>M. Wolanin</italic> 2016 <abbrev xmlns:xlink="http://www.w3.org/1999/xlink" xlink:title="University of Rzeszów" id="ABBRID0EVHGK" xlink:type="simple">UR</abbrev>). Scale bar: 5 cm.</p></caption><graphic xmlns:xlink="http://www.w3.org/1999/xlink" xlink:href="phytokeys-224-001_article-99463__-g013.jpg" position="float" orientation="portrait" xlink:type="simple" id="oo_833349.jpg"><uri content-type="original_file" xlink:type="simple">https://binary.pensoft.net/fig/833349</uri></graphic></fig><fig id="F14" position="float" orientation="portrait"><object-id xmlns:xlink="http://www.w3.org/1999/xlink" content-type="doi" xlink:type="simple">10.3897/phytokeys.224.99463.figure14</object-id><object-id xmlns:xlink="http://www.w3.org/1999/xlink" content-type="arpha" xlink:type="simple">F3FAFFDF-02DF-51DB-B628-74B5C7DA5259</object-id><label>Figure 14.</label><caption><p><italic><tp:taxon-name><tp:taxon-name-part taxon-name-part-type="genus" reg="Taraxacum">Taraxacum</tp:taxon-name-part><tp:taxon-name-part taxon-name-part-type="species" reg="brachyglossum">brachyglossum</tp:taxon-name-part></tp:taxon-name></italic>; locality – Kusięta, 2016, photo by M. Wolanin.</p></caption><graphic xmlns:xlink="http://www.w3.org/1999/xlink" xlink:href="phytokeys-224-001_article-99463__-g014.jpg" position="float" orientation="portrait" xlink:type="simple" id="oo_833350.jpg"><uri content-type="original_file" xlink:type="simple">https://binary.pensoft.net/fig/833350</uri></graphic></fig></tp:treatment-sec><tp:treatment-sec><!--Section generated to contain objects referenced in tp:taxon-treatment.--><fig id="F10" position="float" orientation="portrait"><object-id xmlns:xlink="http://www.w3.org/1999/xlink" content-type="doi" xlink:type="simple">10.3897/phytokeys.224.99463.figure10</object-id><object-id xmlns:xlink="http://www.w3.org/1999/xlink" content-type="arpha" xlink:type="simple">494307A0-6BC9-54A6-9AD2-6B21F9355168</object-id><label>Figure 10.</label><caption><p>Distribution maps of <tp:taxon-name><tp:taxon-name-part taxon-name-part-type="genus" reg="Taraxacum">Taraxacum</tp:taxon-name-part><tp:taxon-name-part taxon-name-part-type="infraspecific-rank">sect.</tp:taxon-name-part><tp:taxon-name-part taxon-name-part-type="section" reg="Erythrosperma">Erythrosperma</tp:taxon-name-part></tp:taxon-name> in Poland <bold>A</bold><italic><tp:taxon-name><tp:taxon-name-part taxon-name-part-type="genus" reg="Taraxacum">T.</tp:taxon-name-part><tp:taxon-name-part taxon-name-part-type="species" reg="bellicum">bellicum</tp:taxon-name-part></tp:taxon-name></italic><bold>B</bold><italic><tp:taxon-name><tp:taxon-name-part taxon-name-part-type="genus" reg="Taraxacum">T.</tp:taxon-name-part><tp:taxon-name-part taxon-name-part-type="species" reg="brachyglossum">brachyglossum</tp:taxon-name-part></tp:taxon-name></italic><bold>C</bold><italic><tp:taxon-name><tp:taxon-name-part taxon-name-part-type="genus" reg="Taraxacum">T.</tp:taxon-name-part><tp:taxon-name-part taxon-name-part-type="species" reg="cristatum">cristatum</tp:taxon-name-part></tp:taxon-name></italic><bold>D</bold><italic><tp:taxon-name><tp:taxon-name-part taxon-name-part-type="genus" reg="Taraxacum">T.</tp:taxon-name-part><tp:taxon-name-part taxon-name-part-type="species" reg="danubium">danubium</tp:taxon-name-part></tp:taxon-name></italic><bold>E</bold><italic><tp:taxon-name><tp:taxon-name-part taxon-name-part-type="genus" reg="Taraxacum">T.</tp:taxon-name-part><tp:taxon-name-part taxon-name-part-type="species" reg="disseminatum">disseminatum</tp:taxon-name-part></tp:taxon-name></italic><bold>F</bold><italic><tp:taxon-name><tp:taxon-name-part taxon-name-part-type="genus" reg="Taraxacum">T.</tp:taxon-name-part><tp:taxon-name-part taxon-name-part-type="species" reg="dissimile">dissimile</tp:taxon-name-part></tp:taxon-name></italic>; black square – localities recorded during field studies, black circle – other localities known from herbarium data.</p></caption><graphic xmlns:xlink="http://www.w3.org/1999/xlink" xlink:href="phytokeys-224-001_article-99463__-g010.jpg" position="float" orientation="portrait" xlink:type="simple" id="oo_833346.jpg"><uri content-type="original_file" xlink:type="simple">https://binary.pensoft.net/fig/833346</uri></graphic></fig></tp:treatment-sec><ref-list><ref id="B59"><mixed-citation xmlns:xlink="http://www.w3.org/1999/xlink" xlink:type="simple"><person-group><name name-style="western"><surname>Małecka</surname><given-names>J</given-names></name></person-group> (<year>1969</year>) <article-title>Further cyto-taxonomic studies in the genus <tp:taxon-name><tp:taxon-name-part taxon-name-part-type="genus">Taraxacum</tp:taxon-name-part><tp:taxon-name-part taxon-name-part-type="infraspecific-rank">section</tp:taxon-name-part><tp:taxon-name-part taxon-name-part-type="section">Erythrosperma</tp:taxon-name-part></tp:taxon-name> Dt. I. Acta Biologica Cracoviensia.</article-title><source>Series; Botanica</source><volume>12</volume>: <fpage>57</fpage>–<lpage>72</lpage>.</mixed-citation></ref><ref id="B124"><mixed-citation xmlns:xlink="http://www.w3.org/1999/xlink" xlink:type="simple"><person-group><name name-style="western"><surname>Wolanin</surname><given-names>M</given-names></name><name name-style="western"><surname>Musiał</surname><given-names>K</given-names></name></person-group> (<year>2017</year>) <article-title>Chromosome numbers in 11 species of <tp:taxon-name><tp:taxon-name-part taxon-name-part-type="genus">Taraxacum</tp:taxon-name-part><tp:taxon-name-part taxon-name-part-type="infraspecific-rank">section</tp:taxon-name-part><tp:taxon-name-part taxon-name-part-type="section">Erythrosperma</tp:taxon-name-part></tp:taxon-name> Dt. from Poland. Acta Biologica Cracoviensia.</article-title><source>Series; Botanica</source><volume>59</volume>(<issue>2</issue>): <fpage>83</fpage>–<lpage>87</lpage>. <ext-link xlink:type="simple" ext-link-type="doi" xlink:href="10.1515/abcsb-2017-0008">https://doi.org/10.1515/abcsb-2017-0008</ext-link></mixed-citation></ref><ref id="B64"><mixed-citation xmlns:xlink="http://www.w3.org/1999/xlink" xlink:type="simple"><person-group><name name-style="western"><surname>Marklund</surname><given-names>G</given-names></name></person-group> (<year>1938</year>) <article-title>Die <italic><tp:taxon-name><tp:taxon-name-part taxon-name-part-type="genus">Taraxacum</tp:taxon-name-part></tp:taxon-name></italic>-Flora Estlands.</article-title><source>Acta Botanica Fennica</source><volume>23</volume>: <fpage>1</fpage>–<lpage>150</lpage>.</mixed-citation></ref><ref id="B114"><mixed-citation xmlns:xlink="http://www.w3.org/1999/xlink" xlink:type="simple"><person-group><name name-style="western"><surname>Van Soest</surname><given-names>JL</given-names></name></person-group> (<year>1967</year>) A catalogue of <tp:taxon-name><tp:taxon-name-part taxon-name-part-type="genus">Taraxacum</tp:taxon-name-part><tp:taxon-name-part taxon-name-part-type="infraspecific-rank">sect.</tp:taxon-name-part><tp:taxon-name-part taxon-name-part-type="section">Erythrosperma</tp:taxon-name-part></tp:taxon-name> Dt. em. Lb Leiden.</mixed-citation></ref><ref id="B12"><mixed-citation xmlns:xlink="http://www.w3.org/1999/xlink" xlink:type="simple"><person-group><name name-style="western"><surname>Doll</surname><given-names>R</given-names></name></person-group> (<year>1973b</year>) <article-title>Revision der sect. <tp:taxon-name><tp:taxon-name-part taxon-name-part-type="genus"/><tp:taxon-name-part taxon-name-part-type="section">Erythrosperma</tp:taxon-name-part></tp:taxon-name> Dahlst. emend. Lindb. fil. der Gattung <italic><tp:taxon-name><tp:taxon-name-part taxon-name-part-type="genus">Taraxacum</tp:taxon-name-part></tp:taxon-name></italic> Zinn, Teil 2.</article-title><source>Feddes Repertorium</source><volume>84</volume>(<issue>1–2</issue>): <fpage>1</fpage>–<lpage>180</lpage>. <ext-link xlink:type="simple" ext-link-type="doi" xlink:href="10.1002/fedr.19730840102">https://doi.org/10.1002/fedr.19730840102</ext-link></mixed-citation></ref><ref id="B105"><mixed-citation xmlns:xlink="http://www.w3.org/1999/xlink" xlink:type="simple"><person-group><name name-style="western"><surname>Tutin</surname><given-names>TG</given-names></name><name name-style="western"><surname>Heywood</surname><given-names>VH</given-names></name><name name-style="western"><surname>Burges</surname><given-names>NA</given-names></name><name name-style="western"><surname>Moore</surname><given-names>DM</given-names></name><name name-style="western"><surname>Valentine</surname><given-names>DH</given-names></name><name name-style="western"><surname>Walters</surname><given-names>SM</given-names></name><name name-style="western"><surname>Webb</surname><given-names>DA [Eds]</given-names></name></person-group> (<year>1976</year>) Flora Europaea (Vol. 4). Cambridge University Press, Cambridge.</mixed-citation></ref><ref id="B102"><mixed-citation xmlns:xlink="http://www.w3.org/1999/xlink" xlink:type="simple"><person-group><name name-style="western"><surname>Tacik</surname><given-names>T</given-names></name></person-group> (<year>1980</year>) <article-title><italic><tp:taxon-name><tp:taxon-name-part taxon-name-part-type="genus">Taraxacum</tp:taxon-name-part></tp:taxon-name></italic> Wiggers, Mniszek (Dmuchawiec).</article-title> In: <person-group><name name-style="western"><surname>Jasiewicz</surname><given-names>A</given-names></name></person-group> (<role>Ed.</role>) <issue-title>Flora Polska.</issue-title><source>Rośliny naczyniowe Polski i ziem ościennych (Vol. 14). Państwowe Wydawnictwo Naukowe, Warszawa</source>, <fpage>7</fpage>–<lpage>199</lpage>.</mixed-citation></ref><ref id="B24"><mixed-citation xmlns:xlink="http://www.w3.org/1999/xlink" xlink:type="simple"><person-group><name name-style="western"><surname>Fedorov</surname><given-names>AA [Ed.]</given-names></name></person-group> (<year>1989</year>) Flora evropejskoj časti SSSR 8. [Cvelev NN]</mixed-citation></ref><ref id="B71"><mixed-citation xmlns:xlink="http://www.w3.org/1999/xlink" xlink:type="simple"><person-group><name name-style="western"><surname>Mosyakin</surname><given-names>SL</given-names></name><name name-style="western"><surname>Fedoronchuk</surname><given-names>MM</given-names></name></person-group> (<year>1999</year>) Vascular Plants of Ukraine. A Nomenclatural Checklist. M.G. Kholodny Institute of Botany, National Academy of Sciences of Ukraine, Kiev.</mixed-citation></ref><ref id="B73"><mixed-citation xmlns:xlink="http://www.w3.org/1999/xlink" xlink:type="simple"><person-group><name name-style="western"><surname>Nikolić</surname><given-names>T [Ed.]</given-names></name></person-group> (<year>2000</year>) Index Florae Croaticae, 3. Natura Croatica 9(Suppl. 1): 1–324.</mixed-citation></ref><ref id="B108"><mixed-citation xmlns:xlink="http://www.w3.org/1999/xlink" xlink:type="simple"><person-group><name name-style="western"><surname>Uhlemann</surname><given-names>I</given-names></name></person-group> (<year>2003</year>) <article-title>Die Gattung <italic><tp:taxon-name><tp:taxon-name-part taxon-name-part-type="genus">Taraxacum</tp:taxon-name-part></tp:taxon-name></italic> (<tp:taxon-name><tp:taxon-name-part taxon-name-part-type="family">Asteraceae</tp:taxon-name-part></tp:taxon-name>) im östlichen Deutschland.</article-title><source>Mitteilungen zur floristischen Kartierung Sachsen-Anhalt, Sonderheft</source><volume>4</volume>: <fpage>1</fpage>–<lpage>136</lpage>.</mixed-citation></ref><ref id="B122"><mixed-citation xmlns:xlink="http://www.w3.org/1999/xlink" xlink:type="simple"><person-group><name name-style="western"><surname>Wendt</surname><given-names>G</given-names></name><name name-style="western"><surname>Øllgaard</surname><given-names>H</given-names></name></person-group> (<year>2015</year>) Sandmaskrosor i Sverige och Danmark. Svenska Botaniska Föreningen, 304 pp.</mixed-citation></ref></ref-list></tp:taxon-treatment>
