# Supplementary material for: ﻿Taxonomy and distribution of Taraxacum sect. Erythrosperma (Asteraceae) in Poland
Source: PhytoKeys. 2023 Apr 5;224:1–88. doi: 10.3897/phytokeys.224.99463 (PMC10311454; doi:10.3897/phytokeys.224.99463)
Supplement: XML Treatment for Taraxacum danubium [file phytokeys.224.99463-treatment5.xml]

<!DOCTYPE tp:taxon-treatment
  PUBLIC "-//TaxonX//DTD Taxonomic Treatment Publishing DTD v0 20100105//EN" "tax-treatment-NSO.dtd">
<tp:taxon-treatment xmlns:tp="http://www.plazi.org/taxpub"><tp:treatment-meta><kwd-group><label>Taxon classification</label><kwd>
                <named-content content-type="kingdom">Plantae</named-content>
              </kwd><kwd>
                <named-content content-type="order">Asterales</named-content>
              </kwd><kwd>
                <named-content content-type="family">Asteraceae</named-content>
              </kwd></kwd-group><mixed-citation publication-type="journal"><person-group><name><surname>Wolanin</surname><given-names>Mateusz</given-names></name><name><surname>Klichowska</surname><given-names>Ewelina</given-names></name><name><surname>Jedrzejczyk</surname><given-names>Iwona</given-names></name><name><surname>Rewers</surname><given-names>Monika</given-names></name><name><surname>Nobis</surname><given-names>Marcin</given-names></name></person-group><article-title>﻿Taxonomy and distribution of <italic><tp:taxon-name><tp:taxon-name-part taxon-name-part-type="genus" reg="Taraxacum">Taraxacum</tp:taxon-name-part></tp:taxon-name></italic> sect. <italic><tp:taxon-name><tp:taxon-name-part taxon-name-part-type="genus" reg="Taraxacum"/><tp:taxon-name-part taxon-name-part-type="section" reg="Erythrosperma">Erythrosperma</tp:taxon-name-part></tp:taxon-name></italic> (<tp:taxon-name><tp:taxon-name-part taxon-name-part-type="family" reg="Asteraceae">Asteraceae</tp:taxon-name-part></tp:taxon-name>) in Poland</article-title><source>PhytoKeys</source><day>05</day><month>04</month><year>2023</year><volume>224</volume><fpage>1</fpage><lpage>88</lpage><pub-id pub-id-type="doi">10.3897/phytokeys.224.99463</pub-id></mixed-citation></tp:treatment-meta><tp:nomenclature><label>﻿4.</label><tp:taxon-name>
              <object-id xmlns:xlink="http://www.w3.org/1999/xlink" content-type="arpha" xlink:type="simple">9CFF6EB2-E86A-5CA9-9C49-28F2C1013445</object-id>
              <tp:taxon-name-part taxon-name-part-type="genus" reg="Taraxacum">Taraxacum</tp:taxon-name-part>
              <tp:taxon-name-part taxon-name-part-type="species" reg="danubium">danubium</tp:taxon-name-part>
            </tp:taxon-name><tp:taxon-authority>A. J. Richards, Acta Fac. Rerum Nat. Univ. Comen., Bot. 18: 108. 1970.</tp:taxon-authority><tp:nomenclature-citation-list><tp:nomenclature-citation><tp:taxon-name>
                  <tp:taxon-name-part taxon-name-part-type="genus" reg="Taraxacum"/>
                  <tp:taxon-name-part taxon-name-part-type="species" reg="austriacum"/>
                  <tp:taxon-name-part taxon-name-part-type="variety" reg="danubium"/>
                </tp:taxon-name><comment>≡ <tp:taxon-name><tp:taxon-name-part taxon-name-part-type="genus" reg="Taraxacum">Taraxacum</tp:taxon-name-part><tp:taxon-name-part taxon-name-part-type="species" reg="austriacum">austriacum</tp:taxon-name-part><tp:taxon-name-part taxon-name-part-type="infraspecific-rank">var.</tp:taxon-name-part><tp:taxon-name-part taxon-name-part-type="variety" reg="danubium">danubium</tp:taxon-name-part></tp:taxon-name> (A. J. Richards) Doll, Feddes Repert. 84: 21. 1973. </comment></tp:nomenclature-citation></tp:nomenclature-citation-list></tp:nomenclature><tp:treatment-sec sec-type="material" id="SECID0EGBHK"><title>Type.</title><p>Slovakia, Devínská Kobyla u Bratislavy, 1 May 1968, <italic>A. J. Richards</italic> (holotype in OXF).</p></tp:treatment-sec><tp:treatment-sec sec-type="description" id="SECID0EOBHK"><title>Description.</title><p>Plants usually small, up to 10(–12) cm tall. <bold><italic>Leaves</italic></bold> greyish-green, dull, sparsely hairy, approximately 3–5(–7) cm long and (1–)1.5–2.5 cm wide, usually 3–4 times longer than wide, blades oblanceolate, usually broadest in upper 1/3, with 3–4 pairs of lateral lobes; lateral lobes opposite to remote; lateral lobes of the inner leaves patent, with a wide abruptly narrowed base and generally slightly widening at the apex, entire or with a few small teeth at the margin; lateral lobes of the outer leaves recurved and obtuse at the apex, entire or occasionally with a few small teeth at the margin; interlobes often with teeth; terminal lobe of the inner leaves triangular, often with a distinct short and obtuse tip; terminal lobe of the outer leaves triangular, obtuse; petioles narrowly winged, pale purplish. <bold><italic>Scapes</italic></bold> as long as or slightly longer than leaves, reddish-purplish, sparsely hairy in the upper part. <bold><italic>Capitulum</italic></bold> convex, yellow, 2–3 cm in diameter, ligules with greyish brown-red stripes; inner bracts greyish-green, corniculate; outer bracts usually 10–14, lanceolate, usually 4–6 mm long, 1.5–2.5 mm broad, greyish-green, quite often suffused purple, with a white hyaline margin 0.1(–0.2) mm broad, regularly spreading to quite regularly arranged and recurved, 4–6 mm long, 1.5–2.5 mm broad, corniculate; stigmas greyish-green, pollen present. <bold><italic>Achenes</italic></bold> dark brown-red, achene body densely spinulose above, 3.3–3.8 mm long (incl. the 0.7–1.0 mm long, narrowly conical cone).</p></tp:treatment-sec><tp:treatment-sec sec-type="Flowering period" id="SECID0EFCHK"><title>Flowering period.</title><p>April (May).</p></tp:treatment-sec><tp:treatment-sec sec-type="habitat" id="SECID0EKCHK"><title>Habitat.</title><p>In Poland, this species was observed only in grasslands and crevices of calcareous rocks. Plant communities associated with <italic><tp:taxon-name><tp:taxon-name-part taxon-name-part-type="genus" reg="Taraxacum">T.</tp:taxon-name-part><tp:taxon-name-part taxon-name-part-type="species" reg="danubium">danubium</tp:taxon-name-part></tp:taxon-name></italic> were dominated by species characteristic to the <italic>Sedo-Scleranthetea</italic> and <italic>Festuco-Brometea</italic> classes. In Kraków-Częstochowa Upland (Olsztyn place) it was noted as growing together with <italic><tp:taxon-name><tp:taxon-name-part taxon-name-part-type="genus" reg="Allium">Allium</tp:taxon-name-part><tp:taxon-name-part taxon-name-part-type="species" reg="montanum">montanum</tp:taxon-name-part></tp:taxon-name></italic>, <italic><tp:taxon-name><tp:taxon-name-part taxon-name-part-type="genus" reg="Anthyllis">Anthyllis</tp:taxon-name-part><tp:taxon-name-part taxon-name-part-type="species" reg="vulneraria">vulneraria</tp:taxon-name-part></tp:taxon-name></italic>, <italic><tp:taxon-name><tp:taxon-name-part taxon-name-part-type="genus" reg="Arabis">Arabis</tp:taxon-name-part><tp:taxon-name-part taxon-name-part-type="species" reg="hirsuta">hirsuta</tp:taxon-name-part></tp:taxon-name></italic>, <italic><tp:taxon-name><tp:taxon-name-part taxon-name-part-type="genus" reg="Arrhenatherum">Arrhenatherum</tp:taxon-name-part><tp:taxon-name-part taxon-name-part-type="species" reg="elatius">elatius</tp:taxon-name-part></tp:taxon-name></italic>, <italic><tp:taxon-name><tp:taxon-name-part taxon-name-part-type="genus" reg="Artemisia">Artemisia</tp:taxon-name-part><tp:taxon-name-part taxon-name-part-type="species" reg="campestris">campestris</tp:taxon-name-part></tp:taxon-name></italic>, <italic><tp:taxon-name><tp:taxon-name-part taxon-name-part-type="genus" reg="Asperula">Asperula</tp:taxon-name-part><tp:taxon-name-part taxon-name-part-type="species" reg="cynanchica">cynanchica</tp:taxon-name-part></tp:taxon-name></italic>, <italic><tp:taxon-name><tp:taxon-name-part taxon-name-part-type="genus" reg="Briza">Briza</tp:taxon-name-part><tp:taxon-name-part taxon-name-part-type="species" reg="media">media</tp:taxon-name-part></tp:taxon-name></italic>, <italic><tp:taxon-name><tp:taxon-name-part taxon-name-part-type="genus" reg="Carex">Carex</tp:taxon-name-part><tp:taxon-name-part taxon-name-part-type="species" reg="caryophyllea">caryophyllea</tp:taxon-name-part></tp:taxon-name></italic>, <italic><tp:taxon-name><tp:taxon-name-part taxon-name-part-type="genus" reg="Centaurea">Centaurea</tp:taxon-name-part><tp:taxon-name-part taxon-name-part-type="species" reg="stoebe">stoebe</tp:taxon-name-part></tp:taxon-name></italic>, <italic><tp:taxon-name><tp:taxon-name-part taxon-name-part-type="genus" reg="Cerastium">Cerastium</tp:taxon-name-part><tp:taxon-name-part taxon-name-part-type="species" reg="arvense">arvense</tp:taxon-name-part></tp:taxon-name></italic>, <italic><tp:taxon-name><tp:taxon-name-part taxon-name-part-type="genus" reg="Cerastium">C.</tp:taxon-name-part><tp:taxon-name-part taxon-name-part-type="species" reg="semidecandrum">semidecandrum</tp:taxon-name-part></tp:taxon-name></italic>, <italic><tp:taxon-name><tp:taxon-name-part taxon-name-part-type="genus" reg="Coronilla">Coronilla</tp:taxon-name-part><tp:taxon-name-part taxon-name-part-type="species" reg="varia">varia</tp:taxon-name-part></tp:taxon-name></italic>, <italic><tp:taxon-name><tp:taxon-name-part taxon-name-part-type="genus" reg="Dactylis">Dactylis</tp:taxon-name-part><tp:taxon-name-part taxon-name-part-type="species" reg="glomerata">glomerata</tp:taxon-name-part></tp:taxon-name></italic>, <italic><tp:taxon-name><tp:taxon-name-part taxon-name-part-type="genus" reg="Dianthus">Dianthus</tp:taxon-name-part><tp:taxon-name-part taxon-name-part-type="species" reg="carthusianorum">carthusianorum</tp:taxon-name-part></tp:taxon-name></italic>, <italic><tp:taxon-name><tp:taxon-name-part taxon-name-part-type="genus" reg="Erysimum">Erysimum</tp:taxon-name-part><tp:taxon-name-part taxon-name-part-type="species" reg="odoratum">odoratum</tp:taxon-name-part></tp:taxon-name></italic>, <italic><tp:taxon-name><tp:taxon-name-part taxon-name-part-type="genus" reg="Euphorbia">Euphorbia</tp:taxon-name-part><tp:taxon-name-part taxon-name-part-type="species" reg="cyparissias">cyparissias</tp:taxon-name-part></tp:taxon-name></italic>, <italic><tp:taxon-name><tp:taxon-name-part taxon-name-part-type="genus" reg="Fragaria">Fragaria</tp:taxon-name-part><tp:taxon-name-part taxon-name-part-type="species" reg="viridis">viridis</tp:taxon-name-part></tp:taxon-name></italic>, <italic><tp:taxon-name><tp:taxon-name-part taxon-name-part-type="genus" reg="Galium">Galium</tp:taxon-name-part><tp:taxon-name-part taxon-name-part-type="species" reg="mollugo">mollugo</tp:taxon-name-part></tp:taxon-name></italic>, <tp:taxon-name><tp:taxon-name-part taxon-name-part-type="genus" reg="Helianthemum">Helianthemum</tp:taxon-name-part><tp:taxon-name-part taxon-name-part-type="species" reg="nummularium">nummularium</tp:taxon-name-part><tp:taxon-name-part taxon-name-part-type="infraspecific-rank">subsp.</tp:taxon-name-part><tp:taxon-name-part taxon-name-part-type="subspecies" reg="obscurum">obscurum</tp:taxon-name-part></tp:taxon-name>, <italic><tp:taxon-name><tp:taxon-name-part taxon-name-part-type="genus" reg="Juniperus">Juniperus</tp:taxon-name-part><tp:taxon-name-part taxon-name-part-type="species" reg="communis">communis</tp:taxon-name-part></tp:taxon-name></italic>, <italic><tp:taxon-name><tp:taxon-name-part taxon-name-part-type="genus" reg="Luzula">Luzula</tp:taxon-name-part><tp:taxon-name-part taxon-name-part-type="species" reg="campestris">campestris</tp:taxon-name-part></tp:taxon-name></italic>, <italic><tp:taxon-name><tp:taxon-name-part taxon-name-part-type="genus" reg="Medicago">Medicago</tp:taxon-name-part><tp:taxon-name-part taxon-name-part-type="species" reg="falcata">falcata</tp:taxon-name-part></tp:taxon-name></italic>, <italic><tp:taxon-name><tp:taxon-name-part taxon-name-part-type="genus" reg="Phleum">Phleum</tp:taxon-name-part><tp:taxon-name-part taxon-name-part-type="species" reg="phleoides">phleoides</tp:taxon-name-part></tp:taxon-name></italic>, <italic><tp:taxon-name><tp:taxon-name-part taxon-name-part-type="genus" reg="Pilosella">Pilosella</tp:taxon-name-part><tp:taxon-name-part taxon-name-part-type="species" reg="officinarum">officinarum</tp:taxon-name-part></tp:taxon-name></italic>, <italic><tp:taxon-name><tp:taxon-name-part taxon-name-part-type="genus" reg="Plantago">Plantago</tp:taxon-name-part><tp:taxon-name-part taxon-name-part-type="species" reg="lanceolata">lanceolata</tp:taxon-name-part></tp:taxon-name></italic>, <italic><tp:taxon-name><tp:taxon-name-part taxon-name-part-type="genus" reg="Plantago">P.</tp:taxon-name-part><tp:taxon-name-part taxon-name-part-type="species" reg="media">media</tp:taxon-name-part></tp:taxon-name></italic>, <italic><tp:taxon-name><tp:taxon-name-part taxon-name-part-type="genus" reg="Poa">Poa</tp:taxon-name-part><tp:taxon-name-part taxon-name-part-type="species" reg="compressa">compressa</tp:taxon-name-part></tp:taxon-name></italic>, <italic><tp:taxon-name><tp:taxon-name-part taxon-name-part-type="genus" reg="Poa">P.</tp:taxon-name-part><tp:taxon-name-part taxon-name-part-type="species" reg="pratensis">pratensis</tp:taxon-name-part></tp:taxon-name></italic>, <italic><tp:taxon-name><tp:taxon-name-part taxon-name-part-type="genus" reg="Polygala">Polygala</tp:taxon-name-part><tp:taxon-name-part taxon-name-part-type="species" reg="comosa">comosa</tp:taxon-name-part></tp:taxon-name></italic>, <italic><tp:taxon-name><tp:taxon-name-part taxon-name-part-type="genus" reg="Potentilla">Potentilla</tp:taxon-name-part><tp:taxon-name-part taxon-name-part-type="species" reg="arenaria">arenaria</tp:taxon-name-part></tp:taxon-name></italic>, <italic><tp:taxon-name><tp:taxon-name-part taxon-name-part-type="genus" reg="Ranunculus">Ranunculus</tp:taxon-name-part><tp:taxon-name-part taxon-name-part-type="species" reg="bulbosus">bulbosus</tp:taxon-name-part></tp:taxon-name></italic>, <italic><tp:taxon-name><tp:taxon-name-part taxon-name-part-type="genus" reg="Rhamnus">Rhamnus</tp:taxon-name-part><tp:taxon-name-part taxon-name-part-type="species" reg="cathartica">cathartica</tp:taxon-name-part></tp:taxon-name></italic>, <italic><tp:taxon-name><tp:taxon-name-part taxon-name-part-type="genus" reg="Sanguisorba">Sanguisorba</tp:taxon-name-part><tp:taxon-name-part taxon-name-part-type="species" reg="minor">minor</tp:taxon-name-part></tp:taxon-name></italic>, <italic><tp:taxon-name><tp:taxon-name-part taxon-name-part-type="genus" reg="Scabiosa">Scabiosa</tp:taxon-name-part><tp:taxon-name-part taxon-name-part-type="species" reg="ochroleuca">ochroleuca</tp:taxon-name-part></tp:taxon-name></italic>, <italic><tp:taxon-name><tp:taxon-name-part taxon-name-part-type="genus" reg="Sedum">Sedum</tp:taxon-name-part><tp:taxon-name-part taxon-name-part-type="species" reg="acre">acre</tp:taxon-name-part></tp:taxon-name></italic>, <italic><tp:taxon-name><tp:taxon-name-part taxon-name-part-type="genus" reg="Sedum">S.</tp:taxon-name-part><tp:taxon-name-part taxon-name-part-type="species" reg="sexangulare">sexangulare</tp:taxon-name-part></tp:taxon-name></italic>, <italic><tp:taxon-name><tp:taxon-name-part taxon-name-part-type="genus" reg="Silene">Silene</tp:taxon-name-part><tp:taxon-name-part taxon-name-part-type="species" reg="nutans">nutans</tp:taxon-name-part></tp:taxon-name></italic>, <italic><tp:taxon-name><tp:taxon-name-part taxon-name-part-type="genus" reg="Silene">S.</tp:taxon-name-part><tp:taxon-name-part taxon-name-part-type="species" reg="vulgaris">vulgaris</tp:taxon-name-part></tp:taxon-name></italic>, <italic><tp:taxon-name><tp:taxon-name-part taxon-name-part-type="genus" reg="Thymus">Thymus</tp:taxon-name-part><tp:taxon-name-part taxon-name-part-type="species" reg="pulegioides">pulegioides</tp:taxon-name-part></tp:taxon-name></italic>, <italic><tp:taxon-name><tp:taxon-name-part taxon-name-part-type="genus" reg="Veronica">Veronica</tp:taxon-name-part><tp:taxon-name-part taxon-name-part-type="species" reg="spicata">spicata</tp:taxon-name-part></tp:taxon-name></italic>, <italic><tp:taxon-name><tp:taxon-name-part taxon-name-part-type="genus" reg="Vincetoxicum">Vincetoxicum</tp:taxon-name-part><tp:taxon-name-part taxon-name-part-type="species" reg="hirundinaria">hirundinaria</tp:taxon-name-part></tp:taxon-name></italic>.</p></tp:treatment-sec><tp:treatment-sec sec-type="Somatic chromosome number" id="SECID0EIRHK"><title>Somatic chromosome number.</title><p>24 (<xref ref-type="bibr" rid="B125">Wolanin and Musiał 2018</xref>).</p></tp:treatment-sec><tp:treatment-sec sec-type="distribution" id="SECID0ESRHK"><title>General distribution.</title><p>Central European species reported in the Czech Republic, Hungary, Austria, Slovakia, North-Eastern Germany and Poland (<xref ref-type="bibr" rid="B108">Uhlemann 2003</xref>; <xref ref-type="bibr" rid="B103">Trávníček et al. 2010</xref>; <xref ref-type="bibr" rid="B125">Wolanin and Musiał 2018</xref>; <xref ref-type="bibr" rid="B99">Štěpánek and Kirschner 2023</xref>).</p></tp:treatment-sec><tp:treatment-sec sec-type="distribution" id="SECID0EISHK"><title>Distribution in Poland.</title><p>Very rare, so far only found in the western part of Lesser Poland (Fig. <xref ref-type="fig" rid="F10">10D</xref>).</p></tp:treatment-sec><tp:treatment-sec sec-type="material" id="SECID0ESSHK"><title>Specimens examined.</title><p><bold>DE84</bold> – Olsztyn, rock close to castle, <named-content xmlns:xlink="http://www.w3.org/1999/xlink" content-type="dwc:verbatimCoordinates" xlink:type="simple"><named-content content-type="geo-json" specific-use="{&#34;type&#34;:&#34;Point&#34;,&#34;coordinates&#34;:[19.279722,50.749722]}" id="NCID0E4SHK" xlink:type="simple">50°44'59"N, 19°16'47"E</named-content></named-content>, 13 April 2014, <italic>M. Wolanin</italic> (003453); <bold>DE94</bold> – Góra Sfinks, grassland on rock, <named-content xmlns:xlink="http://www.w3.org/1999/xlink" content-type="dwc:verbatimCoordinates" xlink:type="simple"><named-content content-type="geo-json" specific-use="{&#34;type&#34;:&#34;Point&#34;,&#34;coordinates&#34;:[19.271389,50.737500]}" id="NCID0EJTHK" xlink:type="simple">50°44'15"N, 19°16'17"E</named-content></named-content>, 12 April 2016, <italic>M. Wolanin</italic> (003483 <abbrev xmlns:xlink="http://www.w3.org/1999/xlink" xlink:title="University of Rzeszów" id="ABBRID0EQTHK" xlink:type="simple">UR</abbrev>); <bold>DF06</bold> – Mirów, grassland below castle (S slope), <named-content xmlns:xlink="http://www.w3.org/1999/xlink" content-type="dwc:verbatimCoordinates" xlink:type="simple"><named-content content-type="geo-json" specific-use="{&#34;type&#34;:&#34;Point&#34;,&#34;coordinates&#34;:[19.475000,50.613889]}" id="NCID0EZTHK" xlink:type="simple">50°36'50"N, 19°28'30"E</named-content></named-content>, 14 April 2014, <italic>M. Wolanin</italic> (003469 <abbrev xmlns:xlink="http://www.w3.org/1999/xlink" xlink:title="University of Rzeszów" id="ABBRID0EAUHK" xlink:type="simple">UR</abbrev>); <bold>DF68</bold> – between Kryspinów and Bielanany, limestone hill, 16 May 1976, <italic>H.</italic>, <italic><tp:taxon-name><tp:taxon-name-part taxon-name-part-type="genus" reg="Taraxacum">T.</tp:taxon-name-part></tp:taxon-name></italic> &amp; <italic>J. Tacik</italic> (387573 KRAM); <bold>DF69</bold> – Kostrze (Kraków), grassland on rock, <named-content xmlns:xlink="http://www.w3.org/1999/xlink" content-type="dwc:verbatimCoordinates" xlink:type="simple"><named-content content-type="geo-json" specific-use="{&#34;type&#34;:&#34;Point&#34;,&#34;coordinates&#34;:[19.869167,50.038611]}" id="NCID0EWUHK" xlink:type="simple">50°02'19"N, 19°52'09"E</named-content></named-content>, 19 April 2015, <italic>M. Wolanin</italic> (003460 <abbrev xmlns:xlink="http://www.w3.org/1999/xlink" xlink:title="University of Rzeszów" id="ABBRID0E4UHK" xlink:type="simple">UR</abbrev>); Pychowicka Górka, grassland on rock, <named-content xmlns:xlink="http://www.w3.org/1999/xlink" content-type="dwc:verbatimCoordinates" xlink:type="simple"><named-content content-type="geo-json" specific-use="{&#34;type&#34;:&#34;Point&#34;,&#34;coordinates&#34;:[19.883333,50.030556]}" id="NCID0EEVHK" xlink:type="simple">50°01'50"N, 19°53'00"E</named-content></named-content>, 29 April 2013, <italic>M. Wolanin</italic> (003464 <abbrev xmlns:xlink="http://www.w3.org/1999/xlink" xlink:title="University of Rzeszów" id="ABBRID0ELVHK" xlink:type="simple">UR</abbrev>); Pychowicka Górka, grassland on rock, <named-content xmlns:xlink="http://www.w3.org/1999/xlink" content-type="dwc:verbatimCoordinates" xlink:type="simple"><named-content content-type="geo-json" specific-use="{&#34;type&#34;:&#34;Point&#34;,&#34;coordinates&#34;:[19.880000,50.031389]}" id="NCID0ESVHK" xlink:type="simple">50°01'53"N, 19°52'48"E</named-content></named-content>, 29 April 2013, <italic>M. Wolanin</italic> (003445 <abbrev xmlns:xlink="http://www.w3.org/1999/xlink" xlink:title="University of Rzeszów" id="ABBRID0EZVHK" xlink:type="simple">UR</abbrev>); Skały Twardowskiego, grassland on rock, <named-content xmlns:xlink="http://www.w3.org/1999/xlink" content-type="dwc:verbatimCoordinates" xlink:type="simple"><named-content content-type="geo-json" specific-use="{&#34;type&#34;:&#34;Point&#34;,&#34;coordinates&#34;:[19.904167,50.040833]}" id="NCID0EAWHK" xlink:type="simple">50°02'27"N, 19°54'15"E</named-content></named-content>, 29 April 2013, <italic>M. Wolanin</italic> (003448 <abbrev xmlns:xlink="http://www.w3.org/1999/xlink" xlink:title="University of Rzeszów" id="ABBRID0EHWHK" xlink:type="simple">UR</abbrev>); Kostrze near Kraków, 27 April 1954, <italic>W. Kurek</italic>, <italic>A. Jasiewicz</italic> (439049 KRAM); Las Wolski, Przegorzały, calcareous rocks, 4 May 1954, <italic><tp:taxon-name><tp:taxon-name-part taxon-name-part-type="genus" reg="Taraxacum">T.</tp:taxon-name-part></tp:taxon-name> Tacik</italic> (439037 KRAM); between Skotniki and Pychowice in the vicinity of Kraków, on dry hills, 22 May 1938, <italic>J. Lilop</italic> (036160, 036161 KRAM); on the Kostrze–Pychowice route, dry limestone hills, 27 April 1957, <italic>H. Trzcińska-Tacik</italic> (0378960 <named-content xmlns:xlink="http://www.w3.org/1999/xlink" content-type="dwc:institutional_code" xlink:title="Institute of Botany of the Jagiellonian University" xlink:href="http://grbio.org/institution/jagiellonian-university" xlink:type="simple">KRA</named-content>); Pychowice near Kraków, calcareous rocks, 27 April 1954, <italic>A. Jasiewicz</italic> (155140 <named-content xmlns:xlink="http://www.w3.org/1999/xlink" content-type="dwc:institutional_code" xlink:title="Institute of Botany of the Jagiellonian University" xlink:href="http://grbio.org/institution/jagiellonian-university" xlink:type="simple">KRA</named-content>); Pychowice, pasture, 23 April 1951, <italic>K. Szczepanek</italic> (111697 <named-content xmlns:xlink="http://www.w3.org/1999/xlink" content-type="dwc:institutional_code" xlink:title="Institute of Botany of the Jagiellonian University" xlink:href="http://grbio.org/institution/jagiellonian-university" xlink:type="simple">KRA</named-content>); Pychowice, hillock, <italic>J. Staszkiewicz</italic> (407038 KRAM); behind Pychowice, limestone hillocks, 8 May 1953, <italic><tp:taxon-name><tp:taxon-name-part taxon-name-part-type="genus" reg="Taraxacum">T.</tp:taxon-name-part></tp:taxon-name> Tacik</italic> (387179, 387571 KRAM); <bold>DF78</bold> – Podgórki Tynieckie, hill above water hole, 29 May 1975, <italic><tp:taxon-name><tp:taxon-name-part taxon-name-part-type="genus" reg="Taraxacum">T.</tp:taxon-name-part></tp:taxon-name> Tacik</italic> (387181, 387182 KRAM); Podgórki Tynieckie, limestone hillock, 27 April 1951, <italic><tp:taxon-name><tp:taxon-name-part taxon-name-part-type="genus" reg="Taraxacum">T.</tp:taxon-name-part></tp:taxon-name> Tacik</italic> (387180 KRAM); Tyniec, hillock, 14 May 1967, <italic>J. Błaszczak</italic> (063403 <named-content xmlns:xlink="http://www.w3.org/1999/xlink" content-type="dwc:institutional_code" xlink:title="Institute of Botany of the Jagiellonian University" xlink:href="http://grbio.org/institution/jagiellonian-university" xlink:type="simple">KRA</named-content>).</p></tp:treatment-sec><tp:treatment-sec sec-type="notes" id="SECID0ENYHK"><title>Notes.</title><p>Species quite small, with sparsely hairy and dull leaves, usually narrow interlobes and side lobes patent or slightly bent, often a little bloated near the ends. Juvenile specimens of <italic><tp:taxon-name><tp:taxon-name-part taxon-name-part-type="genus" reg="Taraxacum">T.</tp:taxon-name-part><tp:taxon-name-part taxon-name-part-type="species" reg="danubium">danubium</tp:taxon-name-part></tp:taxon-name></italic> often have poorly split leaves in the upper part, which makes them similar to <italic><tp:taxon-name><tp:taxon-name-part taxon-name-part-type="genus" reg="Taraxacum">T.</tp:taxon-name-part><tp:taxon-name-part taxon-name-part-type="species" reg="parnassicum">parnassicum</tp:taxon-name-part></tp:taxon-name></italic>, but due to the presence of pollen, the leaves of <italic><tp:taxon-name><tp:taxon-name-part taxon-name-part-type="genus" reg="Taraxacum">T.</tp:taxon-name-part><tp:taxon-name-part taxon-name-part-type="species" reg="danubium">danubium</tp:taxon-name-part></tp:taxon-name></italic> are hairy and its outer phyllaries longer and wider, and therefore these two species can be easily distinguished. In the populations of <italic><tp:taxon-name><tp:taxon-name-part taxon-name-part-type="genus" reg="Taraxacum">T.</tp:taxon-name-part><tp:taxon-name-part taxon-name-part-type="species" reg="danubium">danubium</tp:taxon-name-part></tp:taxon-name></italic> observed in Poland, the vast majority were young individuals with small rosettes with leaves shaped similarly to the external leaves of several-year-old specimens (Figs <xref ref-type="fig" rid="F17">17</xref>, <xref ref-type="fig" rid="F18">18</xref>).</p><fig id="F17" position="float" orientation="portrait"><object-id xmlns:xlink="http://www.w3.org/1999/xlink" content-type="doi" xlink:type="simple">10.3897/phytokeys.224.99463.figure17</object-id><object-id xmlns:xlink="http://www.w3.org/1999/xlink" content-type="arpha" xlink:type="simple">1C60E9C2-F3C2-5EEA-8DF8-CE45C514B4F9</object-id><label>Figure 17.</label><caption><p>Variation in leaf shape in <italic><tp:taxon-name><tp:taxon-name-part taxon-name-part-type="genus" reg="Taraxacum">T.</tp:taxon-name-part><tp:taxon-name-part taxon-name-part-type="species" reg="danubium">danubium</tp:taxon-name-part></tp:taxon-name></italic>; locality – Olsztyn (<italic>M. Wolanin</italic> 2016 <abbrev xmlns:xlink="http://www.w3.org/1999/xlink" xlink:title="University of Rzeszów" id="ABBRID0E31HK" xlink:type="simple">UR</abbrev>). Scale bar: 5 cm.</p></caption><graphic xmlns:xlink="http://www.w3.org/1999/xlink" xlink:href="phytokeys-224-001_article-99463__-g017.jpg" position="float" orientation="portrait" xlink:type="simple" id="oo_833353.jpg"><uri content-type="original_file" xlink:type="simple">https://binary.pensoft.net/fig/833353</uri></graphic></fig><fig id="F18" position="float" orientation="portrait"><object-id xmlns:xlink="http://www.w3.org/1999/xlink" content-type="doi" xlink:type="simple">10.3897/phytokeys.224.99463.figure18</object-id><object-id xmlns:xlink="http://www.w3.org/1999/xlink" content-type="arpha" xlink:type="simple">6407EFE8-0C20-5FE2-AB6F-F85EC1426DAA</object-id><label>Figure 18.</label><caption><p><italic><tp:taxon-name><tp:taxon-name-part taxon-name-part-type="genus" reg="Taraxacum">Taraxacum</tp:taxon-name-part><tp:taxon-name-part taxon-name-part-type="species" reg="danubium">danubium</tp:taxon-name-part></tp:taxon-name></italic>; locality – Olsztyn, 2016, photo by M. Wolanin.</p></caption><graphic xmlns:xlink="http://www.w3.org/1999/xlink" xlink:href="phytokeys-224-001_article-99463__-g018.jpg" position="float" orientation="portrait" xlink:type="simple" id="oo_833354.jpg"><uri content-type="original_file" xlink:type="simple">https://binary.pensoft.net/fig/833354</uri></graphic></fig></tp:treatment-sec><tp:treatment-sec><!--Section generated to contain objects referenced in tp:taxon-treatment.--><fig id="F10" position="float" orientation="portrait"><object-id xmlns:xlink="http://www.w3.org/1999/xlink" content-type="doi" xlink:type="simple">10.3897/phytokeys.224.99463.figure10</object-id><object-id xmlns:xlink="http://www.w3.org/1999/xlink" content-type="arpha" xlink:type="simple">494307A0-6BC9-54A6-9AD2-6B21F9355168</object-id><label>Figure 10.</label><caption><p>Distribution maps of <tp:taxon-name><tp:taxon-name-part taxon-name-part-type="genus" reg="Taraxacum">Taraxacum</tp:taxon-name-part><tp:taxon-name-part taxon-name-part-type="infraspecific-rank">sect.</tp:taxon-name-part><tp:taxon-name-part taxon-name-part-type="section" reg="Erythrosperma">Erythrosperma</tp:taxon-name-part></tp:taxon-name> in Poland <bold>A</bold><italic><tp:taxon-name><tp:taxon-name-part taxon-name-part-type="genus" reg="Taraxacum">T.</tp:taxon-name-part><tp:taxon-name-part taxon-name-part-type="species" reg="bellicum">bellicum</tp:taxon-name-part></tp:taxon-name></italic><bold>B</bold><italic><tp:taxon-name><tp:taxon-name-part taxon-name-part-type="genus" reg="Taraxacum">T.</tp:taxon-name-part><tp:taxon-name-part taxon-name-part-type="species" reg="brachyglossum">brachyglossum</tp:taxon-name-part></tp:taxon-name></italic><bold>C</bold><italic><tp:taxon-name><tp:taxon-name-part taxon-name-part-type="genus" reg="Taraxacum">T.</tp:taxon-name-part><tp:taxon-name-part taxon-name-part-type="species" reg="cristatum">cristatum</tp:taxon-name-part></tp:taxon-name></italic><bold>D</bold><italic><tp:taxon-name><tp:taxon-name-part taxon-name-part-type="genus" reg="Taraxacum">T.</tp:taxon-name-part><tp:taxon-name-part taxon-name-part-type="species" reg="danubium">danubium</tp:taxon-name-part></tp:taxon-name></italic><bold>E</bold><italic><tp:taxon-name><tp:taxon-name-part taxon-name-part-type="genus" reg="Taraxacum">T.</tp:taxon-name-part><tp:taxon-name-part taxon-name-part-type="species" reg="disseminatum">disseminatum</tp:taxon-name-part></tp:taxon-name></italic><bold>F</bold><italic><tp:taxon-name><tp:taxon-name-part taxon-name-part-type="genus" reg="Taraxacum">T.</tp:taxon-name-part><tp:taxon-name-part taxon-name-part-type="species" reg="dissimile">dissimile</tp:taxon-name-part></tp:taxon-name></italic>; black square – localities recorded during field studies, black circle – other localities known from herbarium data.</p></caption><graphic xmlns:xlink="http://www.w3.org/1999/xlink" xlink:href="phytokeys-224-001_article-99463__-g010.jpg" position="float" orientation="portrait" xlink:type="simple" id="oo_833346.jpg"><uri content-type="original_file" xlink:type="simple">https://binary.pensoft.net/fig/833346</uri></graphic></fig></tp:treatment-sec><ref-list><ref id="B125"><mixed-citation xmlns:xlink="http://www.w3.org/1999/xlink" xlink:type="simple"><person-group><name name-style="western"><surname>Wolanin</surname><given-names>M</given-names></name><name name-style="western"><surname>Musiał</surname><given-names>K</given-names></name></person-group> (<year>2018</year>) <article-title>Chorology and taxonomic issues of <italic><tp:taxon-name><tp:taxon-name-part taxon-name-part-type="genus">Taraxacum</tp:taxon-name-part><tp:taxon-name-part taxon-name-part-type="species">danubium</tp:taxon-name-part></tp:taxon-name></italic> and <italic><tp:taxon-name><tp:taxon-name-part taxon-name-part-type="genus">Taraxacum</tp:taxon-name-part><tp:taxon-name-part taxon-name-part-type="species">tortilobum</tp:taxon-name-part></tp:taxon-name></italic> (section <tp:taxon-name><tp:taxon-name-part taxon-name-part-type="genus"/><tp:taxon-name-part taxon-name-part-type="section">Erythrosperma</tp:taxon-name-part></tp:taxon-name>), new species to the Polish flora.</article-title><source>Wulfenia</source><volume>25</volume>: <fpage>17</fpage>–<lpage>24</lpage>.</mixed-citation></ref><ref id="B108"><mixed-citation xmlns:xlink="http://www.w3.org/1999/xlink" xlink:type="simple"><person-group><name name-style="western"><surname>Uhlemann</surname><given-names>I</given-names></name></person-group> (<year>2003</year>) <article-title>Die Gattung <italic><tp:taxon-name><tp:taxon-name-part taxon-name-part-type="genus">Taraxacum</tp:taxon-name-part></tp:taxon-name></italic> (<tp:taxon-name><tp:taxon-name-part taxon-name-part-type="family">Asteraceae</tp:taxon-name-part></tp:taxon-name>) im östlichen Deutschland.</article-title><source>Mitteilungen zur floristischen Kartierung Sachsen-Anhalt, Sonderheft</source><volume>4</volume>: <fpage>1</fpage>–<lpage>136</lpage>.</mixed-citation></ref><ref id="B103"><mixed-citation xmlns:xlink="http://www.w3.org/1999/xlink" xlink:type="simple"><person-group><name name-style="western"><surname>Trávníček</surname><given-names>B</given-names></name><name name-style="western"><surname>Kirschner</surname><given-names>J</given-names></name><name name-style="western"><surname>Štěpánek</surname><given-names>J</given-names></name><name name-style="western"><surname>Vašut</surname><given-names>RJ</given-names></name></person-group> (<year>2010</year>) <article-title><italic><tp:taxon-name><tp:taxon-name-part taxon-name-part-type="genus">Taraxacum</tp:taxon-name-part></tp:taxon-name></italic> Wigg.</article-title> In: <person-group><name name-style="western"><surname>Štěpánková</surname><given-names>J</given-names></name></person-group> (<role>Ed.</role>) <issue-title>Květena České Republiky (Vol.</issue-title><source>8). Academia, Praha</source>, <fpage>23</fpage>–<lpage>269</lpage>.</mixed-citation></ref><ref id="B99"><mixed-citation xmlns:xlink="http://www.w3.org/1999/xlink" xlink:type="simple"><person-group><name name-style="western"><surname>Štěpánek</surname><given-names>J</given-names></name><name name-style="western"><surname>Kirschner</surname><given-names>J</given-names></name></person-group> (<year>2023</year>) A distinctive group of species allied to <italic><tp:taxon-name><tp:taxon-name-part taxon-name-part-type="genus">Taraxacum</tp:taxon-name-part><tp:taxon-name-part taxon-name-part-type="species">danubium</tp:taxon-name-part></tp:taxon-name></italic> (<tp:taxon-name><tp:taxon-name-part taxon-name-part-type="genus">T.</tp:taxon-name-part><tp:taxon-name-part taxon-name-part-type="infraspecific-rank">sect.</tp:taxon-name-part><tp:taxon-name-part taxon-name-part-type="section">Erythrosperma</tp:taxon-name-part></tp:taxon-name>, <tp:taxon-name><tp:taxon-name-part taxon-name-part-type="family">Compositae</tp:taxon-name-part></tp:taxon-name>-<tp:taxon-name><tp:taxon-name-part taxon-name-part-type="subtribe">Crepidinae</tp:taxon-name-part></tp:taxon-name>): A taxonomic revision. Folia Geobotanica. <ext-link xlink:type="simple" ext-link-type="doi" xlink:href="10.1007/s12224-023-09425-6">https://doi.org/10.1007/s12224-023-09425-6</ext-link></mixed-citation></ref></ref-list></tp:taxon-treatment>
