# Supplementary material for: ﻿Taxonomy and distribution of Taraxacum sect. Erythrosperma (Asteraceae) in Poland
Source: PhytoKeys. 2023 Apr 5;224:1–88. doi: 10.3897/phytokeys.224.99463 (PMC10311454; doi:10.3897/phytokeys.224.99463)
Supplement: XML Treatment for Taraxacum disseminatum [file phytokeys.224.99463-treatment6.xml]

<!DOCTYPE tp:taxon-treatment
  PUBLIC "-//TaxonX//DTD Taxonomic Treatment Publishing DTD v0 20100105//EN" "tax-treatment-NSO.dtd">
<tp:taxon-treatment xmlns:tp="http://www.plazi.org/taxpub"><tp:treatment-meta><kwd-group><label>Taxon classification</label><kwd>
                <named-content content-type="kingdom">Plantae</named-content>
              </kwd><kwd>
                <named-content content-type="order">Asterales</named-content>
              </kwd><kwd>
                <named-content content-type="family">Asteraceae</named-content>
              </kwd></kwd-group><mixed-citation publication-type="journal"><person-group><name><surname>Wolanin</surname><given-names>Mateusz</given-names></name><name><surname>Klichowska</surname><given-names>Ewelina</given-names></name><name><surname>Jedrzejczyk</surname><given-names>Iwona</given-names></name><name><surname>Rewers</surname><given-names>Monika</given-names></name><name><surname>Nobis</surname><given-names>Marcin</given-names></name></person-group><article-title>﻿Taxonomy and distribution of <italic><tp:taxon-name><tp:taxon-name-part taxon-name-part-type="genus" reg="Taraxacum">Taraxacum</tp:taxon-name-part></tp:taxon-name></italic> sect. <italic><tp:taxon-name><tp:taxon-name-part taxon-name-part-type="genus" reg="Taraxacum"/><tp:taxon-name-part taxon-name-part-type="section" reg="Erythrosperma">Erythrosperma</tp:taxon-name-part></tp:taxon-name></italic> (<tp:taxon-name><tp:taxon-name-part taxon-name-part-type="family" reg="Asteraceae">Asteraceae</tp:taxon-name-part></tp:taxon-name>) in Poland</article-title><source>PhytoKeys</source><day>05</day><month>04</month><year>2023</year><volume>224</volume><fpage>1</fpage><lpage>88</lpage><pub-id pub-id-type="doi">10.3897/phytokeys.224.99463</pub-id></mixed-citation></tp:treatment-meta><tp:nomenclature><label>﻿5.</label><tp:taxon-name>
              <object-id xmlns:xlink="http://www.w3.org/1999/xlink" content-type="arpha" xlink:type="simple">1B65471C-55A8-5E2F-8CFA-EE925122DCD2</object-id>
              <tp:taxon-name-part taxon-name-part-type="genus" reg="Taraxacum">Taraxacum</tp:taxon-name-part>
              <tp:taxon-name-part taxon-name-part-type="species" reg="disseminatum">disseminatum</tp:taxon-name-part>
            </tp:taxon-name><tp:taxon-authority>G.E.Haglund, Svensk Bot. Tidskr. 41: 85. 1947.</tp:taxon-authority></tp:nomenclature><tp:treatment-sec sec-type="material" id="SECID0EB4HK"><title>Type.</title><p>Sweden, Göteborg, 9 May 1943, <italic><tp:taxon-name><tp:taxon-name-part taxon-name-part-type="genus" reg="Taraxacum">T.</tp:taxon-name-part></tp:taxon-name> A. Borgvall</italic> (holotype in S).</p></tp:treatment-sec><tp:treatment-sec sec-type="description" id="SECID0EP4HK"><title>Description.</title><p>Plants middle to quite large-sized, 5–15(–20) cm tall. <bold><italic>Leaves</italic></bold> greyish-green, sparsely hairy on the upper side, approximately (5–)7–12(–15) cm long and (1.5)2–3(–4.0) cm wide, usually 3–4 times longer than wide, blades elliptical to oblanceolate, with 3–4(–6) pairs of lateral lobes; lateral lobes opposite to remote; lateral lobes of the inner leaves triangular, broad at the base, with a convex, strongly dentate and often incised distal margin, proximal margin usually entire or with a few teeth; lateral lobes of the outer leaves triangular, uniform, broad and short, with strong teeth at often incised and convex distal margin, proximal margin usually entire and slightly concave; interlobes narrow; terminal lobe of the inner leaves triangular, somewhat elongate, sometimes lingulate, denticulate on the upper margins; terminal lobe of the outer leaves triangular, subacute, entire or with a large tooth on the upper margins; petioles unwinged, purple. <bold><italic>Scapes</italic></bold> as long as or longer than leaves, sparsely hairy, especially under the capitulum, their lower parts usually purple in colour. <bold><italic>Capitulum</italic></bold> convex, 2.5–4.0 cm in diameter, yellow, medium dense, outer strips grey-purple; inner bracts dark grey-green, pruinose; outer bracts usually 9–12, lanceolate, usually 6–10 mm long, 2–3.5 mm broad, grey-green, with a distinct white hyaline margin (0.1–0.3 mm broad), arcuate-reflexed, without or with a small corniculum; stigmas dark, greyish-green, pollen present. <bold><italic>Achenes</italic></bold> red-brown, with thin and long spinules in the upper part, 3.5–4.2 mm long (incl. the 1.0–1.4 mm long, cylindrical pyramid), rostrum 7–9 mm long, pappus white.</p></tp:treatment-sec><tp:treatment-sec sec-type="Flowering period" id="SECID0EG5HK"><title>Flowering period.</title><p>April–May.</p></tp:treatment-sec><tp:treatment-sec sec-type="habitat" id="SECID0EL5HK"><title>Habitat.</title><p>Mostly sunny, termophilic-ruderal places such as roadsides, pastures, forest edges and paths. In Wielkopolska Lowland (Chwałkowo Kościelne) we noted this species at the edge of a pine-oak grove accompanied by <italic><tp:taxon-name><tp:taxon-name-part taxon-name-part-type="genus" reg="Adoxa">Adoxa</tp:taxon-name-part><tp:taxon-name-part taxon-name-part-type="species" reg="moschatellina">moschatellina</tp:taxon-name-part></tp:taxon-name></italic>, <italic><tp:taxon-name><tp:taxon-name-part taxon-name-part-type="genus" reg="Capsella">Capsella</tp:taxon-name-part><tp:taxon-name-part taxon-name-part-type="species" reg="bursa">bursa</tp:taxon-name-part></tp:taxon-name></italic>-<italic><tp:taxon-name><tp:taxon-name-part taxon-name-part-type="genus" reg="Capsella"/><tp:taxon-name-part taxon-name-part-type="species" reg="pastoris">pastoris</tp:taxon-name-part></tp:taxon-name></italic>, <italic><tp:taxon-name><tp:taxon-name-part taxon-name-part-type="genus" reg="Geranium">Geranium</tp:taxon-name-part><tp:taxon-name-part taxon-name-part-type="species" reg="pusillum">pusillum</tp:taxon-name-part></tp:taxon-name></italic>, <italic><tp:taxon-name><tp:taxon-name-part taxon-name-part-type="genus" reg="Stellaria">Stellaria</tp:taxon-name-part><tp:taxon-name-part taxon-name-part-type="species" reg="media">media</tp:taxon-name-part></tp:taxon-name></italic>, <italic><tp:taxon-name><tp:taxon-name-part taxon-name-part-type="genus" reg="Taraxacum">Taraxacum</tp:taxon-name-part><tp:taxon-name-part taxon-name-part-type="species" reg="proximum">proximum</tp:taxon-name-part></tp:taxon-name></italic>, <italic><tp:taxon-name><tp:taxon-name-part taxon-name-part-type="genus" reg="Veronica">Veronica</tp:taxon-name-part><tp:taxon-name-part taxon-name-part-type="species" reg="hederifolia">hederifolia</tp:taxon-name-part></tp:taxon-name></italic> s.l. In Podlachia (Piątnica) we found this species in a pastured dry sandy grassland together with <italic><tp:taxon-name><tp:taxon-name-part taxon-name-part-type="genus" reg="Achillea">Achillea</tp:taxon-name-part><tp:taxon-name-part taxon-name-part-type="species" reg="millefolium">millefolium</tp:taxon-name-part></tp:taxon-name></italic>, <italic><tp:taxon-name><tp:taxon-name-part taxon-name-part-type="genus" reg="Artemisia">Artemisia</tp:taxon-name-part><tp:taxon-name-part taxon-name-part-type="species" reg="campestris">campestris</tp:taxon-name-part></tp:taxon-name></italic>, <italic><tp:taxon-name><tp:taxon-name-part taxon-name-part-type="genus" reg="Cerastium">Cerastium</tp:taxon-name-part><tp:taxon-name-part taxon-name-part-type="species" reg="semidecandrum">semidecandrum</tp:taxon-name-part></tp:taxon-name></italic>, <italic><tp:taxon-name><tp:taxon-name-part taxon-name-part-type="genus" reg="Echium">Echium</tp:taxon-name-part><tp:taxon-name-part taxon-name-part-type="species" reg="vulgare">vulgare</tp:taxon-name-part></tp:taxon-name></italic>, <italic><tp:taxon-name><tp:taxon-name-part taxon-name-part-type="genus" reg="Festuca">Festuca</tp:taxon-name-part><tp:taxon-name-part taxon-name-part-type="species" reg="rubra">rubra</tp:taxon-name-part></tp:taxon-name></italic>, <italic><tp:taxon-name><tp:taxon-name-part taxon-name-part-type="genus" reg="Galium">Galium</tp:taxon-name-part><tp:taxon-name-part taxon-name-part-type="species" reg="mollugo">mollugo</tp:taxon-name-part></tp:taxon-name></italic>, <italic><tp:taxon-name><tp:taxon-name-part taxon-name-part-type="genus" reg="Pimpinella">Pimpinella</tp:taxon-name-part><tp:taxon-name-part taxon-name-part-type="species" reg="saxifraga">saxifraga</tp:taxon-name-part></tp:taxon-name></italic>, <italic><tp:taxon-name><tp:taxon-name-part taxon-name-part-type="genus" reg="Plantago">Plantago</tp:taxon-name-part><tp:taxon-name-part taxon-name-part-type="species" reg="media">media</tp:taxon-name-part></tp:taxon-name></italic>, <italic><tp:taxon-name><tp:taxon-name-part taxon-name-part-type="genus" reg="Potentilla">Potentilla</tp:taxon-name-part><tp:taxon-name-part taxon-name-part-type="species" reg="arenaria">arenaria</tp:taxon-name-part></tp:taxon-name></italic>, <italic><tp:taxon-name><tp:taxon-name-part taxon-name-part-type="genus" reg="Potentilla">P.</tp:taxon-name-part><tp:taxon-name-part taxon-name-part-type="species" reg="argentea">argentea</tp:taxon-name-part></tp:taxon-name></italic>, <italic><tp:taxon-name><tp:taxon-name-part taxon-name-part-type="genus" reg="Salvia">Salvia</tp:taxon-name-part><tp:taxon-name-part taxon-name-part-type="species" reg="verticillata">verticillata</tp:taxon-name-part></tp:taxon-name></italic>, <italic><tp:taxon-name><tp:taxon-name-part taxon-name-part-type="genus" reg="Sedum">Sedum</tp:taxon-name-part><tp:taxon-name-part taxon-name-part-type="species" reg="acre">acre</tp:taxon-name-part></tp:taxon-name></italic>, <italic><tp:taxon-name><tp:taxon-name-part taxon-name-part-type="genus" reg="Taraxacum">Taraxacum</tp:taxon-name-part><tp:taxon-name-part taxon-name-part-type="species" reg="bellicum">bellicum</tp:taxon-name-part></tp:taxon-name></italic>, <italic><tp:taxon-name><tp:taxon-name-part taxon-name-part-type="genus" reg="Trifolium">Trifolium</tp:taxon-name-part><tp:taxon-name-part taxon-name-part-type="species" reg="repens">repens</tp:taxon-name-part></tp:taxon-name></italic>.</p></tp:treatment-sec><tp:treatment-sec sec-type="Somatic chromosome number" id="SECID0EYFAM"><title>Somatic chromosome number.</title><p>24 (<xref ref-type="bibr" rid="B124">Wolanin and Musiał 2017</xref>).</p></tp:treatment-sec><tp:treatment-sec sec-type="distribution" id="SECID0ECGAM"><title>General distribution.</title><p>Central, Western and Northern Europe species, reported from France, Switzerland, Austria, Germany, the Netherlands, Denmark, the Czech Republic, Poland, Finland, Norway, Sweden and Hungary (<xref ref-type="bibr" rid="B114">Van Soest 1967</xref>, <xref ref-type="bibr" rid="B115">1969</xref>; <xref ref-type="bibr" rid="B12">Doll 1973b</xref>; <xref ref-type="bibr" rid="B102">Tacik 1980</xref>; <xref ref-type="bibr" rid="B41">Kerguélen 1993</xref>; <xref ref-type="bibr" rid="B54">Lundevall and Øllgaard 1999</xref>; <xref ref-type="bibr" rid="B108">Uhlemann 2003</xref>; <xref ref-type="bibr" rid="B29">Głowacki et al. 2004</xref>; <xref ref-type="bibr" rid="B103">Trávníček et al. 2010</xref>; <xref ref-type="bibr" rid="B122">Wendt and Øllgaard 2015</xref>). This species is probably not native to Great Britain (<xref ref-type="bibr" rid="B95">Sell and Murrell 2006</xref>; <xref ref-type="bibr" rid="B23">EURO+MED 2006</xref>-onwards).</p></tp:treatment-sec><tp:treatment-sec sec-type="distribution" id="SECID0EYHAM"><title>Distribution in Poland.</title><p>Scattered localities, rare (Fig. <xref ref-type="fig" rid="F10">10E</xref>).</p></tp:treatment-sec><tp:treatment-sec sec-type="material" id="SECID0ECIAM"><title>Specimens examined.</title><p><bold>AB23</bold> – Międzyzdroje, lawn, <named-content xmlns:xlink="http://www.w3.org/1999/xlink" content-type="dwc:verbatimCoordinates" xlink:type="simple"><named-content content-type="geo-json" specific-use="{&#34;type&#34;:&#34;Point&#34;,&#34;coordinates&#34;:[14.456667,53.936111]}" id="NCID0ENIAM" xlink:type="simple">53°56'10"N, 14°27'24"E</named-content></named-content>, 30 April 2017, <italic>M. Wolanin</italic> (003261 <abbrev xmlns:xlink="http://www.w3.org/1999/xlink" xlink:title="University of Rzeszów" id="ABBRID0EUIAM" xlink:type="simple">UR</abbrev>), <bold>BD43</bold> – Kebłowo, ruderal area near cemetery fence, <named-content xmlns:xlink="http://www.w3.org/1999/xlink" content-type="dwc:verbatimCoordinates" xlink:type="simple"><named-content content-type="geo-json" specific-use="{&#34;type&#34;:&#34;Point&#34;,&#34;coordinates&#34;:[16.109444,52.051667]}" id="NCID0E4IAM" xlink:type="simple">52°03'06"N, 16°06'34"E</named-content></named-content>, 19 April 2016, <italic>M. Wolanin</italic> (003326 <abbrev xmlns:xlink="http://www.w3.org/1999/xlink" xlink:title="University of Rzeszów" id="ABBRID0EEJAM" xlink:type="simple">UR</abbrev>); <bold>CD41</bold> – Chwałkowo Kościelne, roadside in forest, <named-content xmlns:xlink="http://www.w3.org/1999/xlink" content-type="dwc:verbatimCoordinates" xlink:type="simple"><named-content content-type="geo-json" specific-use="{&#34;type&#34;:&#34;Point&#34;,&#34;coordinates&#34;:[17.303333,51.994722]}" id="NCID0ENJAM" xlink:type="simple">51°59'41"N, 17°18'12"E</named-content></named-content>, 16 April 2016, <italic>M. Wolanin</italic> (003327 <abbrev xmlns:xlink="http://www.w3.org/1999/xlink" xlink:title="University of Rzeszów" id="ABBRID0EUJAM" xlink:type="simple">UR</abbrev>); <bold>CF11</bold> – Nysa (Śląsk), May 1849, <italic>M. Winkler</italic> (WRSL); <bold>DA81</bold> – Gdańsk (Stogi), roadside in forest, <named-content xmlns:xlink="http://www.w3.org/1999/xlink" content-type="dwc:verbatimCoordinates" xlink:type="simple"><named-content content-type="geo-json" specific-use="{&#34;type&#34;:&#34;Point&#34;,&#34;coordinates&#34;:[18.718333,54.370833]}" id="NCID0EBKAM" xlink:type="simple">54°22'15"N, 18°43'06"E</named-content></named-content>, 7 May 2016, <italic>M. Wolanin</italic> (003313 <abbrev xmlns:xlink="http://www.w3.org/1999/xlink" xlink:title="University of Rzeszów" id="ABBRID0EIKAM" xlink:type="simple">UR</abbrev>); <bold>DC41</bold> – Sąsieczno, pine forest edge, <named-content xmlns:xlink="http://www.w3.org/1999/xlink" content-type="dwc:verbatimCoordinates" xlink:type="simple"><named-content content-type="geo-json" specific-use="{&#34;type&#34;:&#34;Point&#34;,&#34;coordinates&#34;:[18.843889,52.950833]}" id="NCID0ERKAM" xlink:type="simple">52°57'03"N, 18°50'38"E</named-content></named-content>; 29 April 2018, <italic>M. Wolanin</italic> (003471 <abbrev xmlns:xlink="http://www.w3.org/1999/xlink" xlink:title="University of Rzeszów" id="ABBRID0EYKAM" xlink:type="simple">UR</abbrev>); <bold>DC52</bold> – between Wakole and Dąbrówka, roadside in pine forest, <named-content xmlns:xlink="http://www.w3.org/1999/xlink" content-type="dwc:verbatimCoordinates" xlink:type="simple"><named-content content-type="geo-json" specific-use="{&#34;type&#34;:&#34;Point&#34;,&#34;coordinates&#34;:[18.969167,52.861111]}" id="NCID0EBLAM" xlink:type="simple">52°51'40"N, 18°58'09"E</named-content></named-content>, 29 April 2018, <italic>M. Wolanin</italic> (003450 <abbrev xmlns:xlink="http://www.w3.org/1999/xlink" xlink:title="University of Rzeszów" id="ABBRID0EILAM" xlink:type="simple">UR</abbrev>); <bold>DF06</bold> – Czarny Kamień near Moczydło, distr. Żarki, 29 May 1976, <italic>A. Sendek</italic> (12513 KTU); <bold>DF45</bold> – Sosnowiec Maczki, roadside at pine forest edge, <named-content xmlns:xlink="http://www.w3.org/1999/xlink" content-type="dwc:verbatimCoordinates" xlink:type="simple"><named-content content-type="geo-json" specific-use="{&#34;type&#34;:&#34;Point&#34;,&#34;coordinates&#34;:[19.285278,50.259444]}" id="NCID0EVLAM" xlink:type="simple">50°15'34"N, 19°17'07"E</named-content></named-content>, 2 May 2016, <italic>M. Wolanin</italic> (003300 <abbrev xmlns:xlink="http://www.w3.org/1999/xlink" xlink:title="University of Rzeszów" id="ABBRID0E3LAM" xlink:type="simple">UR</abbrev>); <bold>DF58</bold> – Bolechowice, below calcareous rock, 21 May 1976, <italic><tp:taxon-name><tp:taxon-name-part taxon-name-part-type="genus" reg="Taraxacum">T.</tp:taxon-name-part></tp:taxon-name> Tacik</italic> (575895 KRAM); <bold>FC13</bold> – Piątnica (Fort Łomża), pastured grassland, <named-content xmlns:xlink="http://www.w3.org/1999/xlink" content-type="dwc:verbatimCoordinates" xlink:type="simple"><named-content content-type="geo-json" specific-use="{&#34;type&#34;:&#34;Point&#34;,&#34;coordinates&#34;:[22.114722,53.197222]}" id="NCID0EPMAM" xlink:type="simple">53°11'50"N, 22°06'53"E</named-content></named-content>, 25 April 2016, <italic>M. Wolanin</italic> (003274, 003287, 003567 <abbrev xmlns:xlink="http://www.w3.org/1999/xlink" xlink:title="University of Rzeszów" id="ABBRID0EWMAM" xlink:type="simple">UR</abbrev>).</p></tp:treatment-sec><tp:treatment-sec sec-type="notes" id="SECID0E1MAM"><title>Notes.</title><p>Plant quite large with a medium dense capitulum (particularly visible in the peripheral part of the inflorescence) up to 4 cm in diameter. Leaves broad with a rather large triangular terminal lobe. The terminal lobe edge is strongly lobed and serrated in the base part. Outer bracts with significant wide hyaline margin. Species distinct and easy to recognise, although not very common, and usually populations are not numerous (Figs <xref ref-type="fig" rid="F19">19</xref>, <xref ref-type="fig" rid="F20">20</xref>).</p><fig id="F19" position="float" orientation="portrait"><object-id xmlns:xlink="http://www.w3.org/1999/xlink" content-type="doi" xlink:type="simple">10.3897/phytokeys.224.99463.figure19</object-id><object-id xmlns:xlink="http://www.w3.org/1999/xlink" content-type="arpha" xlink:type="simple">39717E4D-D487-5D15-8D0C-F326CA461046</object-id><label>Figure 19.</label><caption><p>Variation in leaf shape in <italic><tp:taxon-name><tp:taxon-name-part taxon-name-part-type="genus" reg="Taraxacum">T.</tp:taxon-name-part><tp:taxon-name-part taxon-name-part-type="species" reg="disseminatum">disseminatum</tp:taxon-name-part></tp:taxon-name></italic>; locality – Chwałkowo Kościelne (<italic>M. Wolanin</italic> 2016 <abbrev xmlns:xlink="http://www.w3.org/1999/xlink" xlink:title="University of Rzeszów" id="ABBRID0E4NAM" xlink:type="simple">UR</abbrev>). Scale bar: 5 cm.</p></caption><graphic xmlns:xlink="http://www.w3.org/1999/xlink" xlink:href="phytokeys-224-001_article-99463__-g019.jpg" position="float" orientation="portrait" xlink:type="simple" id="oo_833355.jpg"><uri content-type="original_file" xlink:type="simple">https://binary.pensoft.net/fig/833355</uri></graphic></fig><fig id="F20" position="float" orientation="portrait"><object-id xmlns:xlink="http://www.w3.org/1999/xlink" content-type="doi" xlink:type="simple">10.3897/phytokeys.224.99463.figure20</object-id><object-id xmlns:xlink="http://www.w3.org/1999/xlink" content-type="arpha" xlink:type="simple">B0731522-A248-5A53-8022-4DF175D44918</object-id><label>Figure 20.</label><caption><p><italic><tp:taxon-name><tp:taxon-name-part taxon-name-part-type="genus" reg="Taraxacum">Taraxacum</tp:taxon-name-part><tp:taxon-name-part taxon-name-part-type="species" reg="disseminatum">disseminatum</tp:taxon-name-part></tp:taxon-name></italic>; locality – Chwałkowo Kościelne, 2016, photo by M. Wolanin.</p></caption><graphic xmlns:xlink="http://www.w3.org/1999/xlink" xlink:href="phytokeys-224-001_article-99463__-g020.jpg" position="float" orientation="portrait" xlink:type="simple" id="oo_833356.jpg"><uri content-type="original_file" xlink:type="simple">https://binary.pensoft.net/fig/833356</uri></graphic></fig></tp:treatment-sec><tp:treatment-sec><!--Section generated to contain objects referenced in tp:taxon-treatment.--><fig id="F10" position="float" orientation="portrait"><object-id xmlns:xlink="http://www.w3.org/1999/xlink" content-type="doi" xlink:type="simple">10.3897/phytokeys.224.99463.figure10</object-id><object-id xmlns:xlink="http://www.w3.org/1999/xlink" content-type="arpha" xlink:type="simple">494307A0-6BC9-54A6-9AD2-6B21F9355168</object-id><label>Figure 10.</label><caption><p>Distribution maps of <tp:taxon-name><tp:taxon-name-part taxon-name-part-type="genus" reg="Taraxacum">Taraxacum</tp:taxon-name-part><tp:taxon-name-part taxon-name-part-type="infraspecific-rank">sect.</tp:taxon-name-part><tp:taxon-name-part taxon-name-part-type="section" reg="Erythrosperma">Erythrosperma</tp:taxon-name-part></tp:taxon-name> in Poland <bold>A</bold><italic><tp:taxon-name><tp:taxon-name-part taxon-name-part-type="genus" reg="Taraxacum">T.</tp:taxon-name-part><tp:taxon-name-part taxon-name-part-type="species" reg="bellicum">bellicum</tp:taxon-name-part></tp:taxon-name></italic><bold>B</bold><italic><tp:taxon-name><tp:taxon-name-part taxon-name-part-type="genus" reg="Taraxacum">T.</tp:taxon-name-part><tp:taxon-name-part taxon-name-part-type="species" reg="brachyglossum">brachyglossum</tp:taxon-name-part></tp:taxon-name></italic><bold>C</bold><italic><tp:taxon-name><tp:taxon-name-part taxon-name-part-type="genus" reg="Taraxacum">T.</tp:taxon-name-part><tp:taxon-name-part taxon-name-part-type="species" reg="cristatum">cristatum</tp:taxon-name-part></tp:taxon-name></italic><bold>D</bold><italic><tp:taxon-name><tp:taxon-name-part taxon-name-part-type="genus" reg="Taraxacum">T.</tp:taxon-name-part><tp:taxon-name-part taxon-name-part-type="species" reg="danubium">danubium</tp:taxon-name-part></tp:taxon-name></italic><bold>E</bold><italic><tp:taxon-name><tp:taxon-name-part taxon-name-part-type="genus" reg="Taraxacum">T.</tp:taxon-name-part><tp:taxon-name-part taxon-name-part-type="species" reg="disseminatum">disseminatum</tp:taxon-name-part></tp:taxon-name></italic><bold>F</bold><italic><tp:taxon-name><tp:taxon-name-part taxon-name-part-type="genus" reg="Taraxacum">T.</tp:taxon-name-part><tp:taxon-name-part taxon-name-part-type="species" reg="dissimile">dissimile</tp:taxon-name-part></tp:taxon-name></italic>; black square – localities recorded during field studies, black circle – other localities known from herbarium data.</p></caption><graphic xmlns:xlink="http://www.w3.org/1999/xlink" xlink:href="phytokeys-224-001_article-99463__-g010.jpg" position="float" orientation="portrait" xlink:type="simple" id="oo_833346.jpg"><uri content-type="original_file" xlink:type="simple">https://binary.pensoft.net/fig/833346</uri></graphic></fig></tp:treatment-sec><ref-list><ref id="B124"><mixed-citation xmlns:xlink="http://www.w3.org/1999/xlink" xlink:type="simple"><person-group><name name-style="western"><surname>Wolanin</surname><given-names>M</given-names></name><name name-style="western"><surname>Musiał</surname><given-names>K</given-names></name></person-group> (<year>2017</year>) <article-title>Chromosome numbers in 11 species of <tp:taxon-name><tp:taxon-name-part taxon-name-part-type="genus">Taraxacum</tp:taxon-name-part><tp:taxon-name-part taxon-name-part-type="infraspecific-rank">section</tp:taxon-name-part><tp:taxon-name-part taxon-name-part-type="section">Erythrosperma</tp:taxon-name-part></tp:taxon-name> Dt. from Poland. Acta Biologica Cracoviensia.</article-title><source>Series; Botanica</source><volume>59</volume>(<issue>2</issue>): <fpage>83</fpage>–<lpage>87</lpage>. <ext-link xlink:type="simple" ext-link-type="doi" xlink:href="10.1515/abcsb-2017-0008">https://doi.org/10.1515/abcsb-2017-0008</ext-link></mixed-citation></ref><ref id="B114"><mixed-citation xmlns:xlink="http://www.w3.org/1999/xlink" xlink:type="simple"><person-group><name name-style="western"><surname>Van Soest</surname><given-names>JL</given-names></name></person-group> (<year>1967</year>) A catalogue of <tp:taxon-name><tp:taxon-name-part taxon-name-part-type="genus">Taraxacum</tp:taxon-name-part><tp:taxon-name-part taxon-name-part-type="infraspecific-rank">sect.</tp:taxon-name-part><tp:taxon-name-part taxon-name-part-type="section">Erythrosperma</tp:taxon-name-part></tp:taxon-name> Dt. em. Lb Leiden.</mixed-citation></ref><ref id="B115"><mixed-citation xmlns:xlink="http://www.w3.org/1999/xlink" xlink:type="simple"><person-group><name name-style="western"><surname>Van Soest</surname><given-names>JL</given-names></name></person-group> (<year>1969</year>) <source>Die <italic><tp:taxon-name><tp:taxon-name-part taxon-name-part-type="genus">Taraxacum</tp:taxon-name-part></tp:taxon-name></italic>-Arten der Schweiz – Veröffentlichungen des Geobotanischen Institutes der Eidg.</source><publisher-name>Technische Hochschule</publisher-name>, <publisher-loc>Stiftung Rübel, in Zürich Bern</publisher-loc>, <size units="page">42 pp</size>.</mixed-citation></ref><ref id="B12"><mixed-citation xmlns:xlink="http://www.w3.org/1999/xlink" xlink:type="simple"><person-group><name name-style="western"><surname>Doll</surname><given-names>R</given-names></name></person-group> (<year>1973b</year>) <article-title>Revision der sect. <tp:taxon-name><tp:taxon-name-part taxon-name-part-type="genus"/><tp:taxon-name-part taxon-name-part-type="section">Erythrosperma</tp:taxon-name-part></tp:taxon-name> Dahlst. emend. Lindb. fil. der Gattung <italic><tp:taxon-name><tp:taxon-name-part taxon-name-part-type="genus">Taraxacum</tp:taxon-name-part></tp:taxon-name></italic> Zinn, Teil 2.</article-title><source>Feddes Repertorium</source><volume>84</volume>(<issue>1–2</issue>): <fpage>1</fpage>–<lpage>180</lpage>. <ext-link xlink:type="simple" ext-link-type="doi" xlink:href="10.1002/fedr.19730840102">https://doi.org/10.1002/fedr.19730840102</ext-link></mixed-citation></ref><ref id="B102"><mixed-citation xmlns:xlink="http://www.w3.org/1999/xlink" xlink:type="simple"><person-group><name name-style="western"><surname>Tacik</surname><given-names>T</given-names></name></person-group> (<year>1980</year>) <article-title><italic><tp:taxon-name><tp:taxon-name-part taxon-name-part-type="genus">Taraxacum</tp:taxon-name-part></tp:taxon-name></italic> Wiggers, Mniszek (Dmuchawiec).</article-title> In: <person-group><name name-style="western"><surname>Jasiewicz</surname><given-names>A</given-names></name></person-group> (<role>Ed.</role>) <issue-title>Flora Polska.</issue-title><source>Rośliny naczyniowe Polski i ziem ościennych (Vol. 14). Państwowe Wydawnictwo Naukowe, Warszawa</source>, <fpage>7</fpage>–<lpage>199</lpage>.</mixed-citation></ref><ref id="B41"><mixed-citation xmlns:xlink="http://www.w3.org/1999/xlink" xlink:type="simple"><person-group><name name-style="western"><surname>Kerguélen</surname><given-names>M</given-names></name></person-group> (<year>1993</year>) <source>Index Synonymique de la Flore de France. M.N.H.</source><publisher-name>N.</publisher-name>, <publisher-loc>Paris</publisher-loc>, <size units="page">197 pp</size>.</mixed-citation></ref><ref id="B54"><mixed-citation xmlns:xlink="http://www.w3.org/1999/xlink" xlink:type="simple"><person-group><name name-style="western"><surname>Lundevall</surname><given-names>CF</given-names></name><name name-style="western"><surname>Øllgaard</surname><given-names>H</given-names></name></person-group> (<year>1999</year>) <article-title>The genus <italic><tp:taxon-name><tp:taxon-name-part taxon-name-part-type="genus">Taraxacum</tp:taxon-name-part></tp:taxon-name></italic> in the Nordic and Baltic countries: Types of all specific, subspecific and varietal taxa, including type locations and sectional belonging.</article-title><source>Preslia</source><volume>71</volume>: <fpage>43</fpage>–<lpage>171</lpage>.</mixed-citation></ref><ref id="B108"><mixed-citation xmlns:xlink="http://www.w3.org/1999/xlink" xlink:type="simple"><person-group><name name-style="western"><surname>Uhlemann</surname><given-names>I</given-names></name></person-group> (<year>2003</year>) <article-title>Die Gattung <italic><tp:taxon-name><tp:taxon-name-part taxon-name-part-type="genus">Taraxacum</tp:taxon-name-part></tp:taxon-name></italic> (<tp:taxon-name><tp:taxon-name-part taxon-name-part-type="family">Asteraceae</tp:taxon-name-part></tp:taxon-name>) im östlichen Deutschland.</article-title><source>Mitteilungen zur floristischen Kartierung Sachsen-Anhalt, Sonderheft</source><volume>4</volume>: <fpage>1</fpage>–<lpage>136</lpage>.</mixed-citation></ref><ref id="B29"><mixed-citation xmlns:xlink="http://www.w3.org/1999/xlink" xlink:type="simple"><person-group><name name-style="western"><surname>Głowacki</surname><given-names>Z</given-names></name><name name-style="western"><surname>Øllgaard</surname><given-names>H</given-names></name><name name-style="western"><surname>Krechowski</surname><given-names>J</given-names></name></person-group> (<year>2004</year>) <article-title>Genus <italic><tp:taxon-name><tp:taxon-name-part taxon-name-part-type="genus">Taraxacum</tp:taxon-name-part></tp:taxon-name></italic> in the herbarium of University of Silesia.</article-title><source>Badania Fizjograficzne Nad Polską Zachodnią B</source><volume>53</volume>: <fpage>107</fpage>–<lpage>112</lpage>.</mixed-citation></ref><ref id="B103"><mixed-citation xmlns:xlink="http://www.w3.org/1999/xlink" xlink:type="simple"><person-group><name name-style="western"><surname>Trávníček</surname><given-names>B</given-names></name><name name-style="western"><surname>Kirschner</surname><given-names>J</given-names></name><name name-style="western"><surname>Štěpánek</surname><given-names>J</given-names></name><name name-style="western"><surname>Vašut</surname><given-names>RJ</given-names></name></person-group> (<year>2010</year>) <article-title><italic><tp:taxon-name><tp:taxon-name-part taxon-name-part-type="genus">Taraxacum</tp:taxon-name-part></tp:taxon-name></italic> Wigg.</article-title> In: <person-group><name name-style="western"><surname>Štěpánková</surname><given-names>J</given-names></name></person-group> (<role>Ed.</role>) <issue-title>Květena České Republiky (Vol.</issue-title><source>8). Academia, Praha</source>, <fpage>23</fpage>–<lpage>269</lpage>.</mixed-citation></ref><ref id="B122"><mixed-citation xmlns:xlink="http://www.w3.org/1999/xlink" xlink:type="simple"><person-group><name name-style="western"><surname>Wendt</surname><given-names>G</given-names></name><name name-style="western"><surname>Øllgaard</surname><given-names>H</given-names></name></person-group> (<year>2015</year>) Sandmaskrosor i Sverige och Danmark. Svenska Botaniska Föreningen, 304 pp.</mixed-citation></ref><ref id="B95"><mixed-citation xmlns:xlink="http://www.w3.org/1999/xlink" xlink:type="simple"><person-group><name name-style="western"><surname>Sell</surname><given-names>P</given-names></name><name name-style="western"><surname>Murrell</surname><given-names>G</given-names></name></person-group> (<year>2006</year>) Flora of Great Britain and Ireland (Vol. 4). <tp:taxon-name><tp:taxon-name-part taxon-name-part-type="family">Campanulaceae</tp:taxon-name-part></tp:taxon-name> – <tp:taxon-name><tp:taxon-name-part taxon-name-part-type="family">Asteraceae</tp:taxon-name-part></tp:taxon-name>. Cambridge University Press, 157–178.</mixed-citation></ref><ref id="B23"><mixed-citation xmlns:xlink="http://www.w3.org/1999/xlink" xlink:type="simple">EURO+MED (<year>2006</year>-onwards) Euro+Med PlantBase – the information resource for Euro-Medi­terranean plant diversity. <ext-link xlink:type="simple" ext-link-type="uri" xlink:href="http://ww2.bgbm.org/EuroPlusMed/">http://ww2.bgbm.org/EuroPlusMed/</ext-link> [Accessed on 19.10.2022]</mixed-citation></ref></ref-list></tp:taxon-treatment>
