# Supplementary material for: ﻿Taxonomy and distribution of Taraxacum sect. Erythrosperma (Asteraceae) in Poland
Source: PhytoKeys. 2023 Apr 5;224:1–88. doi: 10.3897/phytokeys.224.99463 (PMC10311454; doi:10.3897/phytokeys.224.99463)
Supplement: XML Treatment for Taraxacum lacistophyllum [file phytokeys.224.99463-treatment8.xml]

<!DOCTYPE tp:taxon-treatment
  PUBLIC "-//TaxonX//DTD Taxonomic Treatment Publishing DTD v0 20100105//EN" "tax-treatment-NSO.dtd">
<tp:taxon-treatment xmlns:tp="http://www.plazi.org/taxpub"><tp:treatment-meta><kwd-group><label>Taxon classification</label><kwd>
                <named-content content-type="kingdom">Plantae</named-content>
              </kwd><kwd>
                <named-content content-type="order">Asterales</named-content>
              </kwd><kwd>
                <named-content content-type="family">Asteraceae</named-content>
              </kwd></kwd-group><mixed-citation publication-type="journal"><person-group><name><surname>Wolanin</surname><given-names>Mateusz</given-names></name><name><surname>Klichowska</surname><given-names>Ewelina</given-names></name><name><surname>Jedrzejczyk</surname><given-names>Iwona</given-names></name><name><surname>Rewers</surname><given-names>Monika</given-names></name><name><surname>Nobis</surname><given-names>Marcin</given-names></name></person-group><article-title>﻿Taxonomy and distribution of <italic><tp:taxon-name><tp:taxon-name-part taxon-name-part-type="genus" reg="Taraxacum">Taraxacum</tp:taxon-name-part></tp:taxon-name></italic> sect. <italic><tp:taxon-name><tp:taxon-name-part taxon-name-part-type="genus" reg="Taraxacum"/><tp:taxon-name-part taxon-name-part-type="section" reg="Erythrosperma">Erythrosperma</tp:taxon-name-part></tp:taxon-name></italic> (<tp:taxon-name><tp:taxon-name-part taxon-name-part-type="family" reg="Asteraceae">Asteraceae</tp:taxon-name-part></tp:taxon-name>) in Poland</article-title><source>PhytoKeys</source><day>05</day><month>04</month><year>2023</year><volume>224</volume><fpage>1</fpage><lpage>88</lpage><pub-id pub-id-type="doi">10.3897/phytokeys.224.99463</pub-id></mixed-citation></tp:treatment-meta><tp:nomenclature><label>﻿7.</label><tp:taxon-name>
              <object-id xmlns:xlink="http://www.w3.org/1999/xlink" content-type="arpha" xlink:type="simple">0A9D5EFB-12E0-5465-8736-C2DEE281208C</object-id>
              <tp:taxon-name-part taxon-name-part-type="genus" reg="Taraxacum">Taraxacum</tp:taxon-name-part>
              <tp:taxon-name-part taxon-name-part-type="species" reg="lacistophyllum">lacistophyllum</tp:taxon-name-part>
            </tp:taxon-name><tp:taxon-authority>(Dahlst.) Raunk., Dansk Exkurs.-Fl., ed. 2: 257. 1906.</tp:taxon-authority><tp:nomenclature-citation-list><tp:nomenclature-citation><tp:taxon-name>
                  <tp:taxon-name-part taxon-name-part-type="genus" reg="Taraxacum">Taraxacum</tp:taxon-name-part>
                  <tp:taxon-name-part taxon-name-part-type="species" reg="erythrospermum">erythrospermum</tp:taxon-name-part>
                  <tp:taxon-name-part taxon-name-part-type="infraspecific-rank">subsp.</tp:taxon-name-part>
                  <tp:taxon-name-part taxon-name-part-type="subspecies" reg="lacistophyllum">lacistophyllum</tp:taxon-name-part>
                </tp:taxon-name><comment>Dahlst., Bot. Not., 1905: 153, 168. 1905. Basionym.</comment></tp:nomenclature-citation></tp:nomenclature-citation-list></tp:nomenclature><tp:treatment-sec sec-type="material" id="SECID0EZBBM"><title>Type.</title><p>Sweden, Ostergotland, Linkoping, Magistratshagcn, 4 June 1889, <italic>H. Dahlstedt</italic> (lectotype in S [bottom specimen], designated by <xref ref-type="bibr" rid="B54">Lundevall and Øllgaard 1999</xref>: 81; isolectotype in S).</p></tp:treatment-sec><tp:treatment-sec sec-type="description" id="SECID0EFCBM"><title>Description.</title><p>Plants small to middle-sized, 10–15(–20) cm tall. <bold><italic>Leaves</italic></bold> greyish-green, almost glabrous or with few barely visible hairs, approximately (5–)8–12(–15) cm long and (1.5–)2.0–3.0(–4.0) cm wide, usually 3–5 times longer than wide, blades elliptical, with 4–6 pairs of lateral lobes; lateral lobes opposite to remote; lateral lobes of the inner leaves patent and falcate, with a mostly entire or (at lower-positioned lobes) slightly denticulate distal margin, proximal margin usually entire; lateral lobes of the outer leaves triangular, with a mostly entire, convex distal margin; interlobes often crisped; terminal lobe of the inner leaves tripartite, subsagittate, with a somewhat elongated apex, mostly entire at the margins; terminal lobe of the outer leaves triangular, subacute; petioles narrow, unwinged, purple. <bold><italic>Scapes</italic></bold> as long as or longer than leaves, somewhat hairy, especially just under the capitulum. <bold><italic>Capitulum</italic></bold> convex, 3.5–4.0 cm in diameter, light yellow, outer strips grey-purple; inner bracts dark, greyish-green, pruinose, corniculate; outer bracts usually 12–14, lanceolate, usually 7–9 mm long, 2–2.5 mm broad, greyish-green/violet, pruinose with a white hyaline margin (0.05–0.1 mm broad), spreading-arcuate and corniculate; stigmas greyish-green, pollen present. <bold><italic>Achenes</italic></bold> brown-red, with long spinules in the upper part, (3.5–)3.8–4.1(–4.3) mm long (incl. the 0.7–1.0(–1.2) mm long, cylindrical cone), rostrum 6–8 mm long, pappus white.</p></tp:treatment-sec><tp:treatment-sec sec-type="Flowering period" id="SECID0E3CBM"><title>Flowering period.</title><p>April–May.</p></tp:treatment-sec><tp:treatment-sec sec-type="habitat" id="SECID0EBDBM"><title>Habitat.</title><p>Species most often found in semiruderal locations, such as sandy and sunny edges of pine forests, paths, cliffs; less often in ruderal habitats (concrete promenades, walls). On the coast of the Baltic Sea (Gdańsk) we noted this species on the edge of a sandy forest road, accompanied by <italic><tp:taxon-name><tp:taxon-name-part taxon-name-part-type="genus" reg="Achillea">Achillea</tp:taxon-name-part><tp:taxon-name-part taxon-name-part-type="species" reg="millefolium">millefolium</tp:taxon-name-part></tp:taxon-name></italic>, <italic><tp:taxon-name><tp:taxon-name-part taxon-name-part-type="genus" reg="Agrostis">Agrostis</tp:taxon-name-part><tp:taxon-name-part taxon-name-part-type="species" reg="capillaris">capillaris</tp:taxon-name-part></tp:taxon-name></italic>, <italic><tp:taxon-name><tp:taxon-name-part taxon-name-part-type="genus" reg="Alliaria">Alliaria</tp:taxon-name-part><tp:taxon-name-part taxon-name-part-type="species" reg="petiolata">petiolata</tp:taxon-name-part></tp:taxon-name></italic>, <italic><tp:taxon-name><tp:taxon-name-part taxon-name-part-type="genus" reg="Anthriscus">Anthriscus</tp:taxon-name-part><tp:taxon-name-part taxon-name-part-type="species" reg="sylvestris">sylvestris</tp:taxon-name-part></tp:taxon-name></italic>, <italic><tp:taxon-name><tp:taxon-name-part taxon-name-part-type="genus" reg="Artemisia">Artemisia</tp:taxon-name-part><tp:taxon-name-part taxon-name-part-type="species" reg="vulgaris">vulgaris</tp:taxon-name-part></tp:taxon-name></italic>, <italic><tp:taxon-name><tp:taxon-name-part taxon-name-part-type="genus" reg="Berteroa">Berteroa</tp:taxon-name-part><tp:taxon-name-part taxon-name-part-type="species" reg="incana">incana</tp:taxon-name-part></tp:taxon-name></italic>, <italic><tp:taxon-name><tp:taxon-name-part taxon-name-part-type="genus" reg="Hypericum">Hypericum</tp:taxon-name-part><tp:taxon-name-part taxon-name-part-type="species" reg="maculatum">maculatum</tp:taxon-name-part></tp:taxon-name></italic>, <italic><tp:taxon-name><tp:taxon-name-part taxon-name-part-type="genus" reg="Melandrium">Melandrium</tp:taxon-name-part><tp:taxon-name-part taxon-name-part-type="species" reg="album">album</tp:taxon-name-part></tp:taxon-name></italic>, <italic><tp:taxon-name><tp:taxon-name-part taxon-name-part-type="genus" reg="Plantago">Plantago</tp:taxon-name-part><tp:taxon-name-part taxon-name-part-type="species" reg="major">major</tp:taxon-name-part></tp:taxon-name></italic>, <italic><tp:taxon-name><tp:taxon-name-part taxon-name-part-type="genus" reg="Potentilla">Potentilla</tp:taxon-name-part><tp:taxon-name-part taxon-name-part-type="species" reg="argentea">argentea</tp:taxon-name-part></tp:taxon-name></italic>, <italic><tp:taxon-name><tp:taxon-name-part taxon-name-part-type="genus" reg="Tanacetum">Tanacetum</tp:taxon-name-part><tp:taxon-name-part taxon-name-part-type="species" reg="vulgare">vulgare</tp:taxon-name-part></tp:taxon-name></italic>, <italic><tp:taxon-name><tp:taxon-name-part taxon-name-part-type="genus" reg="Tragopogon">Tragopogon</tp:taxon-name-part><tp:taxon-name-part taxon-name-part-type="species" reg="pratensis">pratensis</tp:taxon-name-part></tp:taxon-name></italic>.</p></tp:treatment-sec><tp:treatment-sec sec-type="Somatic chromosome number" id="SECID0ELHBM"><title>Somatic chromosome number.</title><p>24 (<xref ref-type="bibr" rid="B124">Wolanin and Musiał 2017</xref>), 25 (<xref ref-type="bibr" rid="B59">Małecka 1969</xref>).</p></tp:treatment-sec><tp:treatment-sec sec-type="distribution" id="SECID0EZHBM"><title>General distribution.</title><p>Central, Western and Northern Europe. Species reported from Portugal, Spain, France, Great Britain, Ireland, Corsica, Italy, Switzerland, Belgium, the Netherlands, Denmark, Germany, the Czech Republic, Hungary, Norway, Sweden, Finland, Poland, Latvia and Lithuania (<xref ref-type="bibr" rid="B113">Van Soest 1957</xref>, <xref ref-type="bibr" rid="B114">1967</xref>; <xref ref-type="bibr" rid="B12">Doll 1973b</xref>; <xref ref-type="bibr" rid="B102">Tacik 1980</xref>; <xref ref-type="bibr" rid="B24">Fedorov 1989</xref>; <xref ref-type="bibr" rid="B88">Richards 1992</xref>; <xref ref-type="bibr" rid="B19">Dudman and Richards 1997</xref>; <xref ref-type="bibr" rid="B54">Lundevall and Øllgaard 1999</xref>; <xref ref-type="bibr" rid="B108">Uhlemann 2003</xref>; <xref ref-type="bibr" rid="B103">Trávníček et al. 2010</xref>; <xref ref-type="bibr" rid="B122">Wendt and Øllgaard 2015</xref>).</p></tp:treatment-sec><tp:treatment-sec sec-type="distribution" id="SECID0ELJBM"><title>Distribution in Poland.</title><p>Species noted only in Pomerania, chiefly on the coast of the Baltic Sea (Fig. <xref ref-type="fig" rid="F23">23A</xref>).</p><fig id="F23" position="float" orientation="portrait"><object-id xmlns:xlink="http://www.w3.org/1999/xlink" content-type="doi" xlink:type="simple">10.3897/phytokeys.224.99463.figure23</object-id><object-id xmlns:xlink="http://www.w3.org/1999/xlink" content-type="arpha" xlink:type="simple">C70C484A-575A-526B-BDAA-8365064867D1</object-id><label>Figure 23.</label><caption><p>Distribution maps of <tp:taxon-name><tp:taxon-name-part taxon-name-part-type="genus" reg="Taraxacum">Taraxacum</tp:taxon-name-part><tp:taxon-name-part taxon-name-part-type="infraspecific-rank">sect.</tp:taxon-name-part><tp:taxon-name-part taxon-name-part-type="section" reg="Erythrosperma">Erythrosperma</tp:taxon-name-part></tp:taxon-name> in Poland <bold>A</bold><italic><tp:taxon-name><tp:taxon-name-part taxon-name-part-type="genus" reg="Taraxacum">T.</tp:taxon-name-part><tp:taxon-name-part taxon-name-part-type="species" reg="lacistophyllum">lacistophyllum</tp:taxon-name-part></tp:taxon-name></italic><bold>B</bold><italic><tp:taxon-name><tp:taxon-name-part taxon-name-part-type="genus" reg="Taraxacum">T.</tp:taxon-name-part><tp:taxon-name-part taxon-name-part-type="species" reg="parnassicum">parnassicum</tp:taxon-name-part></tp:taxon-name></italic><bold>C</bold><italic><tp:taxon-name><tp:taxon-name-part taxon-name-part-type="genus" reg="Taraxacum">T.</tp:taxon-name-part><tp:taxon-name-part taxon-name-part-type="species" reg="plumbeum">plumbeum</tp:taxon-name-part></tp:taxon-name></italic><bold>D</bold><italic><tp:taxon-name><tp:taxon-name-part taxon-name-part-type="genus" reg="Taraxacum">T.</tp:taxon-name-part><tp:taxon-name-part taxon-name-part-type="species" reg="proximum">proximum</tp:taxon-name-part></tp:taxon-name></italic><bold>E</bold><italic><tp:taxon-name><tp:taxon-name-part taxon-name-part-type="genus" reg="Taraxacum">T.</tp:taxon-name-part><tp:taxon-name-part taxon-name-part-type="species" reg="sandomiriense">sandomiriense</tp:taxon-name-part></tp:taxon-name></italic><bold>F</bold><italic><tp:taxon-name><tp:taxon-name-part taxon-name-part-type="genus" reg="Taraxacum">T.</tp:taxon-name-part><tp:taxon-name-part taxon-name-part-type="species" reg="scanicum">scanicum</tp:taxon-name-part></tp:taxon-name></italic>; black square – localities recorded during field studies, black circle – other localities known from herbarium data.</p></caption><graphic xmlns:xlink="http://www.w3.org/1999/xlink" xlink:href="phytokeys-224-001_article-99463__-g023.jpg" position="float" orientation="portrait" xlink:type="simple" id="oo_833359.jpg"><uri content-type="original_file" xlink:type="simple">https://binary.pensoft.net/fig/833359</uri></graphic></fig></tp:treatment-sec><tp:treatment-sec sec-type="material" id="SECID0E4MBM"><title>Specimens examined.</title><p><bold>AB47</bold> – vicinity of Unibórz, roadside ditch edge (edge of pine forest), <named-content xmlns:xlink="http://www.w3.org/1999/xlink" content-type="dwc:verbatimCoordinates" xlink:type="simple"><named-content content-type="geo-json" specific-use="{&#34;type&#34;:&#34;Point&#34;,&#34;coordinates&#34;:[15.081389,53.813611]}" id="NCID0EINBM" xlink:type="simple">53°48'49"N, 15°04'53"E</named-content></named-content>, 30 April 2017, <italic>M. Wolanin</italic> (003417 <abbrev xmlns:xlink="http://www.w3.org/1999/xlink" xlink:title="University of Rzeszów" id="ABBRID0EPNBM" xlink:type="simple">UR</abbrev>); <bold>AC32</bold> – vicinity of Chojna, roadside, 17 May 2015, <italic>B. Kurnicki</italic> (SZUB); <bold>BA76</bold> – Darłówkowo, pine forest edge, <named-content xmlns:xlink="http://www.w3.org/1999/xlink" content-type="dwc:verbatimCoordinates" xlink:type="simple"><named-content content-type="geo-json" specific-use="{&#34;type&#34;:&#34;Point&#34;,&#34;coordinates&#34;:[16.389444,54.442222]}" id="NCID0E3NBM" xlink:type="simple">54°26'32"N, 16°23'22"E</named-content></named-content>, 1 May 2017, <italic>M. Wolanin</italic> (003401 <abbrev xmlns:xlink="http://www.w3.org/1999/xlink" xlink:title="University of Rzeszów" id="ABBRID0EDOBM" xlink:type="simple">UR</abbrev>); <bold>CA38</bold> – Jastrzębia Góra, lawn, <named-content xmlns:xlink="http://www.w3.org/1999/xlink" content-type="dwc:verbatimCoordinates" xlink:type="simple"><named-content content-type="geo-json" specific-use="{&#34;type&#34;:&#34;Point&#34;,&#34;coordinates&#34;:[18.295000,54.831111]}" id="NCID0EMOBM" xlink:type="simple">54°49'52"N, 18°17'42"E</named-content></named-content>, 9 May 2016, <italic>M. Wolanin</italic> (003400 <abbrev xmlns:xlink="http://www.w3.org/1999/xlink" xlink:title="University of Rzeszów" id="ABBRID0ETOBM" xlink:type="simple">UR</abbrev>); Rozewie, sandy roadside close to lighthouse, <named-content xmlns:xlink="http://www.w3.org/1999/xlink" content-type="dwc:verbatimCoordinates" xlink:type="simple"><named-content content-type="geo-json" specific-use="{&#34;type&#34;:&#34;Point&#34;,&#34;coordinates&#34;:[18.332500,54.830278]}" id="NCID0E1OBM" xlink:type="simple">54°49'49"N, 18°19'57"E</named-content></named-content>, 9 May 2016, <italic>M. Wolanin</italic> (003262 <abbrev xmlns:xlink="http://www.w3.org/1999/xlink" xlink:title="University of Rzeszów" id="ABBRID0EBPBM" xlink:type="simple">UR</abbrev>); 1,5 km E of Rozewie, cliff, 30 May 1969, Stasiak (152/03 UGDA); W of Chłapowska Valley outlet, loose scrubs of Hippophae, 25 June 1970, <italic>W. Chojnacki</italic> (153/04 UGDA); <bold>CA39</bold> – Władysławowo, lawn close to parking lot in forest, <named-content xmlns:xlink="http://www.w3.org/1999/xlink" content-type="dwc:verbatimCoordinates" xlink:type="simple"><named-content content-type="geo-json" specific-use="{&#34;type&#34;:&#34;Point&#34;,&#34;coordinates&#34;:[18.427778,54.788611]}" id="NCID0EMPBM" xlink:type="simple">54°47'19"N, 18°25'40"E</named-content></named-content>, 9 May 2016, <italic>M. Wolanin</italic> (003301 <abbrev xmlns:xlink="http://www.w3.org/1999/xlink" xlink:title="University of Rzeszów" id="ABBRID0ETPBM" xlink:type="simple">UR</abbrev>); <bold>CA43</bold> – Łeba, dry lawn near amusement park, <named-content xmlns:xlink="http://www.w3.org/1999/xlink" content-type="dwc:verbatimCoordinates" xlink:type="simple"><named-content content-type="geo-json" specific-use="{&#34;type&#34;:&#34;Point&#34;,&#34;coordinates&#34;:[17.591111,54.768056]}" id="NCID0E3PBM" xlink:type="simple">54°46'05"N, 17°35'28"E</named-content></named-content>, 3 May 2019, <italic>M. Wolanin</italic> (003574 <abbrev xmlns:xlink="http://www.w3.org/1999/xlink" xlink:title="University of Rzeszów" id="ABBRID0EDQBM" xlink:type="simple">UR</abbrev>); Łeba, clearing in pine forest, <named-content xmlns:xlink="http://www.w3.org/1999/xlink" content-type="dwc:verbatimCoordinates" xlink:type="simple"><named-content content-type="geo-json" specific-use="{&#34;type&#34;:&#34;Point&#34;,&#34;coordinates&#34;:[17.541944,54.763611]}" id="NCID0EKQBM" xlink:type="simple">54°45'49"N, 17°32'31"E</named-content></named-content>, 2 May 2019, <italic>M. Wolanin</italic> (003577 <abbrev xmlns:xlink="http://www.w3.org/1999/xlink" xlink:title="University of Rzeszów" id="ABBRID0ERQBM" xlink:type="simple">UR</abbrev>); <bold>DA40</bold> – Jastrania, grassy path near parking lot in forest, <named-content xmlns:xlink="http://www.w3.org/1999/xlink" content-type="dwc:verbatimCoordinates" xlink:type="simple"><named-content content-type="geo-json" specific-use="{&#34;type&#34;:&#34;Point&#34;,&#34;coordinates&#34;:[18.637500,54.713611]}" id="NCID0E1QBM" xlink:type="simple">54°42'49"N, 18°38'15"E</named-content></named-content>, 9 May 2016, <italic>M. Wolanin</italic> (003354 <abbrev xmlns:xlink="http://www.w3.org/1999/xlink" xlink:title="University of Rzeszów" id="ABBRID0EBRBM" xlink:type="simple">UR</abbrev>); <bold>DA51</bold> – Hel, Leśna street, sandy roadside in forest, <named-content xmlns:xlink="http://www.w3.org/1999/xlink" content-type="dwc:verbatimCoordinates" xlink:type="simple"><named-content content-type="geo-json" specific-use="{&#34;type&#34;:&#34;Point&#34;,&#34;coordinates&#34;:[18.815278,54.602222]}" id="NCID0EKRBM" xlink:type="simple">54°36'08"N, 18°48'55"E</named-content></named-content>, 9 May 2016, <italic>M. Wolanin</italic> (003330 <abbrev xmlns:xlink="http://www.w3.org/1999/xlink" xlink:title="University of Rzeszów" id="ABBRID0ERRBM" xlink:type="simple">UR</abbrev>); Hel, Leśna street, pine scrub edge, <named-content xmlns:xlink="http://www.w3.org/1999/xlink" content-type="dwc:verbatimCoordinates" xlink:type="simple"><named-content content-type="geo-json" specific-use="{&#34;type&#34;:&#34;Point&#34;,&#34;coordinates&#34;:[18.813611,54.602500]}" id="NCID0EYRBM" xlink:type="simple">54°36'09"N, 18°48'49"E</named-content></named-content>, 9 May 2016, <italic>M. Wolanin</italic> (003382 <abbrev xmlns:xlink="http://www.w3.org/1999/xlink" xlink:title="University of Rzeszów" id="ABBRID0E6RBM" xlink:type="simple">UR</abbrev>); Hel, meadow close to weather station, 8 May 1997, <italic>K. Błaszkiewicz</italic> (058185, 058190 KTU); Hel, dunes close to weather station, 8 May 1997, <italic>H. Øllgaard</italic> (527654 KRAM); <bold>DA70</bold> – Sopot, fissure in stone wall along promenade, <named-content xmlns:xlink="http://www.w3.org/1999/xlink" content-type="dwc:verbatimCoordinates" xlink:type="simple"><named-content content-type="geo-json" specific-use="{&#34;type&#34;:&#34;Point&#34;,&#34;coordinates&#34;:[18.562222,54.456667]}" id="NCID0EMSBM" xlink:type="simple">54°27'24"N, 18°33'44"E</named-content></named-content>, 8 May 2016, <italic>M. Wolanin</italic> (003318 <abbrev xmlns:xlink="http://www.w3.org/1999/xlink" xlink:title="University of Rzeszów" id="ABBRID0ETSBM" xlink:type="simple">UR</abbrev>); Sopot, neglected lawn in park, <named-content xmlns:xlink="http://www.w3.org/1999/xlink" content-type="dwc:verbatimCoordinates" xlink:type="simple"><named-content content-type="geo-json" specific-use="{&#34;type&#34;:&#34;Point&#34;,&#34;coordinates&#34;:[18.563611,54.452222]}" id="NCID0E1SBM" xlink:type="simple">54°27'08"N, 18°33'49"E</named-content></named-content>, 8 May 2016, <italic>M. Wolanin</italic> (003386 <abbrev xmlns:xlink="http://www.w3.org/1999/xlink" xlink:title="University of Rzeszów" id="ABBRID0EBTBM" xlink:type="simple">UR</abbrev>); <bold>DA76</bold> – Piaski, sandy roadside, <named-content xmlns:xlink="http://www.w3.org/1999/xlink" content-type="dwc:verbatimCoordinates" xlink:type="simple"><named-content content-type="geo-json" specific-use="{&#34;type&#34;:&#34;Point&#34;,&#34;coordinates&#34;:[19.566667,54.419722]}" id="NCID0EKTBM" xlink:type="simple">54°25'11"N, 19°34'00"E</named-content></named-content>, 10 May 2016, <italic>M. Wolanin</italic> (003373 <abbrev xmlns:xlink="http://www.w3.org/1999/xlink" xlink:title="University of Rzeszów" id="ABBRID0ERTBM" xlink:type="simple">UR</abbrev>); <bold>DA80</bold> – Gdańsk (Roland pleasure ground), lawn on sandy soil, <named-content xmlns:xlink="http://www.w3.org/1999/xlink" content-type="dwc:verbatimCoordinates" xlink:type="simple"><named-content content-type="geo-json" specific-use="{&#34;type&#34;:&#34;Point&#34;,&#34;coordinates&#34;:[18.604722,54.412500]}" id="NCID0E1TBM" xlink:type="simple">54°24'45"N, 18°36'17"E</named-content></named-content>, 8 May 2016, <italic>M. Wolanin</italic> (003328, 003329 <abbrev xmlns:xlink="http://www.w3.org/1999/xlink" xlink:title="University of Rzeszów" id="ABBRID0EBUBM" xlink:type="simple">UR</abbrev>); Gdańsk (Roland pleasure ground), lawn on sandy soil, <named-content xmlns:xlink="http://www.w3.org/1999/xlink" content-type="dwc:verbatimCoordinates" xlink:type="simple"><named-content content-type="geo-json" specific-use="{&#34;type&#34;:&#34;Point&#34;,&#34;coordinates&#34;:[18.607778,54.412222]}" id="NCID0EIUBM" xlink:type="simple">54°24'44"N, 18°36'28"E</named-content></named-content>, 8 May 2016, <italic>M. Wolanin</italic> (003314 <abbrev xmlns:xlink="http://www.w3.org/1999/xlink" xlink:title="University of Rzeszów" id="ABBRID0EPUBM" xlink:type="simple">UR</abbrev>); Gdańsk (Westerplatte), gap in pavement, <named-content xmlns:xlink="http://www.w3.org/1999/xlink" content-type="dwc:verbatimCoordinates" xlink:type="simple"><named-content content-type="geo-json" specific-use="{&#34;type&#34;:&#34;Point&#34;,&#34;coordinates&#34;:[18.676111,54.406389]}" id="NCID0EWUBM" xlink:type="simple">54°24'23"N, 18°40'34"E</named-content></named-content>, 7 May 2016, <italic>M. Wolanin</italic> (003372, 003398 <abbrev xmlns:xlink="http://www.w3.org/1999/xlink" xlink:title="University of Rzeszów" id="ABBRID0E4UBM" xlink:type="simple">UR</abbrev>); <bold>DA81</bold> – Gdańsk Stogi, along path in light pine forest, <named-content xmlns:xlink="http://www.w3.org/1999/xlink" content-type="dwc:verbatimCoordinates" xlink:type="simple"><named-content content-type="geo-json" specific-use="{&#34;type&#34;:&#34;Point&#34;,&#34;coordinates&#34;:[18.726944,54.373333]}" id="NCID0EGVBM" xlink:type="simple">54°22'24"N, 18°43'37"E</named-content></named-content>, 7 May 2016, <italic>M. Wolanin</italic> (003288 <abbrev xmlns:xlink="http://www.w3.org/1999/xlink" xlink:title="University of Rzeszów" id="ABBRID0ENVBM" xlink:type="simple">UR</abbrev>); <bold>DA82</bold> – Świbno, sandy roadside in forest, <named-content xmlns:xlink="http://www.w3.org/1999/xlink" content-type="dwc:verbatimCoordinates" xlink:type="simple"><named-content content-type="geo-json" specific-use="{&#34;type&#34;:&#34;Point&#34;,&#34;coordinates&#34;:[18.936667,54.337778]}" id="NCID0EWVBM" xlink:type="simple">54°20'16"N, 18°56'12"E</named-content></named-content>, 10 May 2016, <italic>M. Wolanin</italic> (003275, 003355 <abbrev xmlns:xlink="http://www.w3.org/1999/xlink" xlink:title="University of Rzeszów" id="ABBRID0E4VBM" xlink:type="simple">UR</abbrev>).</p></tp:treatment-sec><tp:treatment-sec sec-type="notes" id="SECID0EBWBM"><title>Notes.</title><p>Plant charming, gentle, with tasteful capitulum up to 4 cm in diameter, light yellow ligules, outer bracts spreading-arcuate, greyish-green/violet, pruinose. Leaves regularly lobed, side lobes most often falcate and interlobes often crisped. Species easy to recognise (morphological features of the leaves are highly visible, even for specimens growing in unusual places) (Figs <xref ref-type="fig" rid="F24">24</xref>, <xref ref-type="fig" rid="F25">25</xref>).</p><fig id="F24" position="float" orientation="portrait"><object-id xmlns:xlink="http://www.w3.org/1999/xlink" content-type="doi" xlink:type="simple">10.3897/phytokeys.224.99463.figure24</object-id><object-id xmlns:xlink="http://www.w3.org/1999/xlink" content-type="arpha" xlink:type="simple">BF7FDBD7-D766-593B-800C-4EE83C91C514</object-id><label>Figure 24.</label><caption><p>Variation in leaf shape in <italic><tp:taxon-name><tp:taxon-name-part taxon-name-part-type="genus" reg="Taraxacum">T.</tp:taxon-name-part><tp:taxon-name-part taxon-name-part-type="species" reg="lacistophyllum">lacistophyllum</tp:taxon-name-part></tp:taxon-name></italic>; locality – Jastrania (<italic>M. Wolanin</italic> 2016 <abbrev xmlns:xlink="http://www.w3.org/1999/xlink" xlink:title="University of Rzeszów" id="ABBRID0EEXBM" xlink:type="simple">UR</abbrev>). Scale bar: 5 cm.</p></caption><graphic xmlns:xlink="http://www.w3.org/1999/xlink" xlink:href="phytokeys-224-001_article-99463__-g024.jpg" position="float" orientation="portrait" xlink:type="simple" id="oo_833360.jpg"><uri content-type="original_file" xlink:type="simple">https://binary.pensoft.net/fig/833360</uri></graphic></fig><fig id="F25" position="float" orientation="portrait"><object-id xmlns:xlink="http://www.w3.org/1999/xlink" content-type="doi" xlink:type="simple">10.3897/phytokeys.224.99463.figure25</object-id><object-id xmlns:xlink="http://www.w3.org/1999/xlink" content-type="arpha" xlink:type="simple">1DE3A65B-5A8E-5315-A69D-01B127BE3C65</object-id><label>Figure 25.</label><caption><p><italic><tp:taxon-name><tp:taxon-name-part taxon-name-part-type="genus" reg="Taraxacum">Taraxacum</tp:taxon-name-part><tp:taxon-name-part taxon-name-part-type="species" reg="lacistophyllum">lacistophyllum</tp:taxon-name-part></tp:taxon-name></italic>; locality – Hel, 2016, photo by M. Wolanin.</p></caption><graphic xmlns:xlink="http://www.w3.org/1999/xlink" xlink:href="phytokeys-224-001_article-99463__-g025.jpg" position="float" orientation="portrait" xlink:type="simple" id="oo_833361.jpg"><uri content-type="original_file" xlink:type="simple">https://binary.pensoft.net/fig/833361</uri></graphic></fig></tp:treatment-sec><ref-list><ref id="B54"><mixed-citation xmlns:xlink="http://www.w3.org/1999/xlink" xlink:type="simple"><person-group><name name-style="western"><surname>Lundevall</surname><given-names>CF</given-names></name><name name-style="western"><surname>Øllgaard</surname><given-names>H</given-names></name></person-group> (<year>1999</year>) <article-title>The genus <italic><tp:taxon-name><tp:taxon-name-part taxon-name-part-type="genus">Taraxacum</tp:taxon-name-part></tp:taxon-name></italic> in the Nordic and Baltic countries: Types of all specific, subspecific and varietal taxa, including type locations and sectional belonging.</article-title><source>Preslia</source><volume>71</volume>: <fpage>43</fpage>–<lpage>171</lpage>.</mixed-citation></ref><ref id="B124"><mixed-citation xmlns:xlink="http://www.w3.org/1999/xlink" xlink:type="simple"><person-group><name name-style="western"><surname>Wolanin</surname><given-names>M</given-names></name><name name-style="western"><surname>Musiał</surname><given-names>K</given-names></name></person-group> (<year>2017</year>) <article-title>Chromosome numbers in 11 species of <tp:taxon-name><tp:taxon-name-part taxon-name-part-type="genus">Taraxacum</tp:taxon-name-part><tp:taxon-name-part taxon-name-part-type="infraspecific-rank">section</tp:taxon-name-part><tp:taxon-name-part taxon-name-part-type="section">Erythrosperma</tp:taxon-name-part></tp:taxon-name> Dt. from Poland. Acta Biologica Cracoviensia.</article-title><source>Series; Botanica</source><volume>59</volume>(<issue>2</issue>): <fpage>83</fpage>–<lpage>87</lpage>. <ext-link xlink:type="simple" ext-link-type="doi" xlink:href="10.1515/abcsb-2017-0008">https://doi.org/10.1515/abcsb-2017-0008</ext-link></mixed-citation></ref><ref id="B59"><mixed-citation xmlns:xlink="http://www.w3.org/1999/xlink" xlink:type="simple"><person-group><name name-style="western"><surname>Małecka</surname><given-names>J</given-names></name></person-group> (<year>1969</year>) <article-title>Further cyto-taxonomic studies in the genus <tp:taxon-name><tp:taxon-name-part taxon-name-part-type="genus">Taraxacum</tp:taxon-name-part><tp:taxon-name-part taxon-name-part-type="infraspecific-rank">section</tp:taxon-name-part><tp:taxon-name-part taxon-name-part-type="section">Erythrosperma</tp:taxon-name-part></tp:taxon-name> Dt. I. Acta Biologica Cracoviensia.</article-title><source>Series; Botanica</source><volume>12</volume>: <fpage>57</fpage>–<lpage>72</lpage>.</mixed-citation></ref><ref id="B113"><mixed-citation xmlns:xlink="http://www.w3.org/1999/xlink" xlink:type="simple"><person-group><name name-style="western"><surname>Van Soest</surname><given-names>JL</given-names></name></person-group> (<year>1957</year>) <article-title><italic><tp:taxon-name><tp:taxon-name-part taxon-name-part-type="genus">Taraxacum</tp:taxon-name-part></tp:taxon-name></italic> sectio <italic><tp:taxon-name><tp:taxon-name-part taxon-name-part-type="genus">Obliqua</tp:taxon-name-part></tp:taxon-name></italic> Dt. En sectio <italic><tp:taxon-name><tp:taxon-name-part taxon-name-part-type="genus">Erythrosperma</tp:taxon-name-part></tp:taxon-name></italic> Dt. Em. Lb. In Nederland.</article-title><source>Acta Botanica Neerlandica</source><volume>6</volume>(<issue>1</issue>): <fpage>74</fpage>–<lpage>92</lpage>. <ext-link xlink:type="simple" ext-link-type="doi" xlink:href="10.1111/j.1438-8677.1957.tb00574.x">https://doi.org/10.1111/j.1438-8677.1957.tb00574.x</ext-link></mixed-citation></ref><ref id="B114"><mixed-citation xmlns:xlink="http://www.w3.org/1999/xlink" xlink:type="simple"><person-group><name name-style="western"><surname>Van Soest</surname><given-names>JL</given-names></name></person-group> (<year>1967</year>) A catalogue of <tp:taxon-name><tp:taxon-name-part taxon-name-part-type="genus">Taraxacum</tp:taxon-name-part><tp:taxon-name-part taxon-name-part-type="infraspecific-rank">sect.</tp:taxon-name-part><tp:taxon-name-part taxon-name-part-type="section">Erythrosperma</tp:taxon-name-part></tp:taxon-name> Dt. em. Lb Leiden.</mixed-citation></ref><ref id="B12"><mixed-citation xmlns:xlink="http://www.w3.org/1999/xlink" xlink:type="simple"><person-group><name name-style="western"><surname>Doll</surname><given-names>R</given-names></name></person-group> (<year>1973b</year>) <article-title>Revision der sect. <tp:taxon-name><tp:taxon-name-part taxon-name-part-type="genus"/><tp:taxon-name-part taxon-name-part-type="section">Erythrosperma</tp:taxon-name-part></tp:taxon-name> Dahlst. emend. Lindb. fil. der Gattung <italic><tp:taxon-name><tp:taxon-name-part taxon-name-part-type="genus">Taraxacum</tp:taxon-name-part></tp:taxon-name></italic> Zinn, Teil 2.</article-title><source>Feddes Repertorium</source><volume>84</volume>(<issue>1–2</issue>): <fpage>1</fpage>–<lpage>180</lpage>. <ext-link xlink:type="simple" ext-link-type="doi" xlink:href="10.1002/fedr.19730840102">https://doi.org/10.1002/fedr.19730840102</ext-link></mixed-citation></ref><ref id="B102"><mixed-citation xmlns:xlink="http://www.w3.org/1999/xlink" xlink:type="simple"><person-group><name name-style="western"><surname>Tacik</surname><given-names>T</given-names></name></person-group> (<year>1980</year>) <article-title><italic><tp:taxon-name><tp:taxon-name-part taxon-name-part-type="genus">Taraxacum</tp:taxon-name-part></tp:taxon-name></italic> Wiggers, Mniszek (Dmuchawiec).</article-title> In: <person-group><name name-style="western"><surname>Jasiewicz</surname><given-names>A</given-names></name></person-group> (<role>Ed.</role>) <issue-title>Flora Polska.</issue-title><source>Rośliny naczyniowe Polski i ziem ościennych (Vol. 14). Państwowe Wydawnictwo Naukowe, Warszawa</source>, <fpage>7</fpage>–<lpage>199</lpage>.</mixed-citation></ref><ref id="B24"><mixed-citation xmlns:xlink="http://www.w3.org/1999/xlink" xlink:type="simple"><person-group><name name-style="western"><surname>Fedorov</surname><given-names>AA [Ed.]</given-names></name></person-group> (<year>1989</year>) Flora evropejskoj časti SSSR 8. [Cvelev NN]</mixed-citation></ref><ref id="B88"><mixed-citation xmlns:xlink="http://www.w3.org/1999/xlink" xlink:type="simple"><person-group><name name-style="western"><surname>Richards</surname><given-names>AJ</given-names></name></person-group> (<year>1992</year>) <article-title>The <italic><tp:taxon-name><tp:taxon-name-part taxon-name-part-type="genus">Taraxacum</tp:taxon-name-part></tp:taxon-name></italic>-flora of the Sierra de Guadarrama and its surroundings (Spain).</article-title><source>Anales del Jardin Botanico de Madrid</source><volume>50</volume>: <fpage>201</fpage>–<lpage>208</lpage>.</mixed-citation></ref><ref id="B19"><mixed-citation xmlns:xlink="http://www.w3.org/1999/xlink" xlink:type="simple"><person-group><name name-style="western"><surname>Dudman</surname><given-names>AA</given-names></name><name name-style="western"><surname>Richards</surname><given-names>AJ</given-names></name></person-group> (<year>1997</year>) Dandelions of Great Britain and Ireland. Botanical Society of the British Isles. Handbook No 9, London.</mixed-citation></ref><ref id="B108"><mixed-citation xmlns:xlink="http://www.w3.org/1999/xlink" xlink:type="simple"><person-group><name name-style="western"><surname>Uhlemann</surname><given-names>I</given-names></name></person-group> (<year>2003</year>) <article-title>Die Gattung <italic><tp:taxon-name><tp:taxon-name-part taxon-name-part-type="genus">Taraxacum</tp:taxon-name-part></tp:taxon-name></italic> (<tp:taxon-name><tp:taxon-name-part taxon-name-part-type="family">Asteraceae</tp:taxon-name-part></tp:taxon-name>) im östlichen Deutschland.</article-title><source>Mitteilungen zur floristischen Kartierung Sachsen-Anhalt, Sonderheft</source><volume>4</volume>: <fpage>1</fpage>–<lpage>136</lpage>.</mixed-citation></ref><ref id="B103"><mixed-citation xmlns:xlink="http://www.w3.org/1999/xlink" xlink:type="simple"><person-group><name name-style="western"><surname>Trávníček</surname><given-names>B</given-names></name><name name-style="western"><surname>Kirschner</surname><given-names>J</given-names></name><name name-style="western"><surname>Štěpánek</surname><given-names>J</given-names></name><name name-style="western"><surname>Vašut</surname><given-names>RJ</given-names></name></person-group> (<year>2010</year>) <article-title><italic><tp:taxon-name><tp:taxon-name-part taxon-name-part-type="genus">Taraxacum</tp:taxon-name-part></tp:taxon-name></italic> Wigg.</article-title> In: <person-group><name name-style="western"><surname>Štěpánková</surname><given-names>J</given-names></name></person-group> (<role>Ed.</role>) <issue-title>Květena České Republiky (Vol.</issue-title><source>8). Academia, Praha</source>, <fpage>23</fpage>–<lpage>269</lpage>.</mixed-citation></ref><ref id="B122"><mixed-citation xmlns:xlink="http://www.w3.org/1999/xlink" xlink:type="simple"><person-group><name name-style="western"><surname>Wendt</surname><given-names>G</given-names></name><name name-style="western"><surname>Øllgaard</surname><given-names>H</given-names></name></person-group> (<year>2015</year>) Sandmaskrosor i Sverige och Danmark. Svenska Botaniska Föreningen, 304 pp.</mixed-citation></ref></ref-list></tp:taxon-treatment>
