# Supplementary material for: ﻿Taxonomy and distribution of Taraxacum sect. Erythrosperma (Asteraceae) in Poland
Source: PhytoKeys. 2023 Apr 5;224:1–88. doi: 10.3897/phytokeys.224.99463 (PMC10311454; doi:10.3897/phytokeys.224.99463)
Supplement: XML Treatment for Taraxacum parnassicum [file phytokeys.224.99463-treatment9.xml]

<!DOCTYPE tp:taxon-treatment
  PUBLIC "-//TaxonX//DTD Taxonomic Treatment Publishing DTD v0 20100105//EN" "tax-treatment-NSO.dtd">
<tp:taxon-treatment xmlns:tp="http://www.plazi.org/taxpub"><tp:treatment-meta><kwd-group><label>Taxon classification</label><kwd>
                <named-content content-type="kingdom">Plantae</named-content>
              </kwd><kwd>
                <named-content content-type="order">Asterales</named-content>
              </kwd><kwd>
                <named-content content-type="family">Asteraceae</named-content>
              </kwd></kwd-group><mixed-citation publication-type="journal"><person-group><name><surname>Wolanin</surname><given-names>Mateusz</given-names></name><name><surname>Klichowska</surname><given-names>Ewelina</given-names></name><name><surname>Jedrzejczyk</surname><given-names>Iwona</given-names></name><name><surname>Rewers</surname><given-names>Monika</given-names></name><name><surname>Nobis</surname><given-names>Marcin</given-names></name></person-group><article-title>﻿Taxonomy and distribution of <italic><tp:taxon-name><tp:taxon-name-part taxon-name-part-type="genus" reg="Taraxacum">Taraxacum</tp:taxon-name-part></tp:taxon-name></italic> sect. <italic><tp:taxon-name><tp:taxon-name-part taxon-name-part-type="genus" reg="Taraxacum"/><tp:taxon-name-part taxon-name-part-type="section" reg="Erythrosperma">Erythrosperma</tp:taxon-name-part></tp:taxon-name></italic> (<tp:taxon-name><tp:taxon-name-part taxon-name-part-type="family" reg="Asteraceae">Asteraceae</tp:taxon-name-part></tp:taxon-name>) in Poland</article-title><source>PhytoKeys</source><day>05</day><month>04</month><year>2023</year><volume>224</volume><fpage>1</fpage><lpage>88</lpage><pub-id pub-id-type="doi">10.3897/phytokeys.224.99463</pub-id></mixed-citation></tp:treatment-meta><tp:nomenclature><label>﻿8.</label><tp:taxon-name>
              <object-id xmlns:xlink="http://www.w3.org/1999/xlink" content-type="arpha" xlink:type="simple">3910C150-51AE-5AC4-9AAF-F04664F05FB3</object-id>
              <tp:taxon-name-part taxon-name-part-type="genus" reg="Taraxacum">Taraxacum</tp:taxon-name-part>
              <tp:taxon-name-part taxon-name-part-type="species" reg="parnassicum">parnassicum</tp:taxon-name-part>
            </tp:taxon-name><tp:taxon-authority>Dahlst., Acta Horti Berg. 9: 29. 1926.</tp:taxon-authority><tp:nomenclature-citation-list><tp:nomenclature-citation><tp:taxon-name>
                  <tp:taxon-name-part taxon-name-part-type="genus" reg="Taraxacum"/>
                  <tp:taxon-name-part taxon-name-part-type="species" reg="silesiacum"/>
                </tp:taxon-name><comment>= <tp:taxon-name><tp:taxon-name-part taxon-name-part-type="genus" reg="Taraxacum">Taraxacum</tp:taxon-name-part><tp:taxon-name-part taxon-name-part-type="species" reg="silesiacum">silesiacum</tp:taxon-name-part></tp:taxon-name> Dahlst. ex G. E. Hagl., Bot. Not. 500. 1938. Type: Poland, Slask (Silesia, Schlesien), Legnica (Liegnitz), (Callier, Fl. Sielesiaca Exsicc. No. 1224) – cult. in Sweden, Stockholm, bergian Bot. Garden 6, 3 June 1904, <italic>H. Dahlstedt</italic> (holotype in S; isotype in S). </comment></tp:nomenclature-citation></tp:nomenclature-citation-list></tp:nomenclature><tp:treatment-sec sec-type="material" id="SECID0EZZBM"><title>Type.</title><p>Greece, Parnassos 1921 G. Samuelson – cult. In Hort. Bot. Upsaliensis, 22 May 1924, <italic>G. Samuelson</italic> (lectotype S, designated by <xref ref-type="bibr" rid="B54">Lundevall and Øllgaard 1999</xref>: 125; isolectotypes in S and BM).</p></tp:treatment-sec><tp:treatment-sec sec-type="description" id="SECID0EF1BM"><title>Description.</title><p>Plants small, up to 5–10 cm tall. <bold><italic>Leaves</italic></bold> pure green, almost glabrous, approximately 3–5(–8) cm long and 1–2 cm wide, usually 3–4(–5) times longer than wide, blades oblanceolate to narrowly oblanceolate, usually broadest in upper 1/3, with 4–5(–7) pairs of lateral lobes; lateral lobes mostly opposite (to remote); lateral lobes of the inner leaves triangular, slightly recurved, with a somewhat convex, entire or barely toothed distal margin, proximal margin usually entire; lateral lobes of the outer leaves triangular, crowded, entire or with a few teeth at the distal margin; interlobes often narrow, with a solitary tooth; terminal lobe of the inner leaves tripartite, with a short subacute tip, entire on the margins; terminal lobe of the outer leaves triangular; petio­les unwinged, purple. <bold><italic>Scapes</italic></bold> as long as or shorter than leaves, somewhat hairy, especially under the involucres. <bold><italic>Capitulum</italic></bold> flat or convex, dense, 2.0–2.5 cm in diameter, light yellow, outer strips purple; inner bracts green, pruinose, corniculate; outer bracts usually 9–12, ovate to wide lanceolate, usually 5–6 mm long, 1.5–2.5 mm broad, greyish-green, suffused purple, with a white hyaline margin (0.1–0.2 mm broad), erect at the base, recurved at apex, somewhat corniculate; stigmas dark, greyish-green, pollen absent or very poorly developed (up to a few grains on the stigma). <bold><italic>Achenes</italic></bold> brown-red, with relatively short spinules in the upper part, (3–)3.5–4.1(–4.3) mm long (incl. the 0.7–1.1 mm long, cylindrical or slightly conical cone), rostrum 5–8.5 mm long, pappus white.</p></tp:treatment-sec><tp:treatment-sec sec-type="Flowering period" id="SECID0E31BM"><title>Flowering period.</title><p>April–May.</p></tp:treatment-sec><tp:treatment-sec sec-type="habitat" id="SECID0EB2BM"><title>Habitat.</title><p>In the south of Poland, <italic><tp:taxon-name><tp:taxon-name-part taxon-name-part-type="genus" reg="Taraxacum">T.</tp:taxon-name-part><tp:taxon-name-part taxon-name-part-type="species" reg="parnassicum">parnassicum</tp:taxon-name-part></tp:taxon-name></italic> usually grows in thermophilic grasslands on limestone rocks (most often in trampled or eroded places) and in rock crevices. In the north, this species was recorded in sandy grasslands and on a dry lawn. Plant communities with the participation of <italic><tp:taxon-name><tp:taxon-name-part taxon-name-part-type="genus" reg="Taraxacum">T.</tp:taxon-name-part><tp:taxon-name-part taxon-name-part-type="species" reg="parnassicum">parnassicum</tp:taxon-name-part></tp:taxon-name></italic> are dominated by species characteristic to the <italic>Festuco-Brometea</italic>, <italic>Molinio-Arrhenatheretea</italic>, <italic>Sedo-Scleranthetea</italic> and <italic>Trifolio-Geranietea sanguinei</italic> classes. In Kraków-Częstochowa Upland (Kusięta) we observed this species in a grassland on limestone rocks together with <italic><tp:taxon-name><tp:taxon-name-part taxon-name-part-type="genus" reg="Alyssum">Alyssum</tp:taxon-name-part><tp:taxon-name-part taxon-name-part-type="species" reg="alyssoides">alyssoides</tp:taxon-name-part></tp:taxon-name></italic>, <italic><tp:taxon-name><tp:taxon-name-part taxon-name-part-type="genus" reg="Arenaria">Arenaria</tp:taxon-name-part><tp:taxon-name-part taxon-name-part-type="species" reg="serpyllifolia">serpyllifolia</tp:taxon-name-part></tp:taxon-name></italic>, <italic><tp:taxon-name><tp:taxon-name-part taxon-name-part-type="genus" reg="Arrhenatherum">Arrhenatherum</tp:taxon-name-part><tp:taxon-name-part taxon-name-part-type="species" reg="elatius">elatius</tp:taxon-name-part></tp:taxon-name></italic>, <italic><tp:taxon-name><tp:taxon-name-part taxon-name-part-type="genus" reg="Artemisia">Artemisia</tp:taxon-name-part><tp:taxon-name-part taxon-name-part-type="species" reg="campestris">campestris</tp:taxon-name-part></tp:taxon-name></italic>, <italic><tp:taxon-name><tp:taxon-name-part taxon-name-part-type="genus" reg="Asperula">Asperula</tp:taxon-name-part><tp:taxon-name-part taxon-name-part-type="species" reg="cynanchica">cynanchica</tp:taxon-name-part></tp:taxon-name></italic>, <italic><tp:taxon-name><tp:taxon-name-part taxon-name-part-type="genus" reg="Carex">Carex</tp:taxon-name-part><tp:taxon-name-part taxon-name-part-type="species" reg="caryophyllea">caryophyllea</tp:taxon-name-part></tp:taxon-name></italic>, <italic><tp:taxon-name><tp:taxon-name-part taxon-name-part-type="genus" reg="Centaurea">Centaurea</tp:taxon-name-part><tp:taxon-name-part taxon-name-part-type="species" reg="stoebe">stoebe</tp:taxon-name-part></tp:taxon-name></italic>, <italic><tp:taxon-name><tp:taxon-name-part taxon-name-part-type="genus" reg="Cerastium">Cerastium</tp:taxon-name-part><tp:taxon-name-part taxon-name-part-type="species" reg="arvense">arvense</tp:taxon-name-part></tp:taxon-name></italic>, <italic><tp:taxon-name><tp:taxon-name-part taxon-name-part-type="genus" reg="Cerastium">C.</tp:taxon-name-part><tp:taxon-name-part taxon-name-part-type="species" reg="semidecandrum">semidecandrum</tp:taxon-name-part></tp:taxon-name></italic>, <italic><tp:taxon-name><tp:taxon-name-part taxon-name-part-type="genus" reg="Convolvulus">Convolvulus</tp:taxon-name-part><tp:taxon-name-part taxon-name-part-type="species" reg="arvensis">arvensis</tp:taxon-name-part></tp:taxon-name></italic>, <italic><tp:taxon-name><tp:taxon-name-part taxon-name-part-type="genus" reg="Coronilla">Coronilla</tp:taxon-name-part><tp:taxon-name-part taxon-name-part-type="species" reg="varia">varia</tp:taxon-name-part></tp:taxon-name></italic>, <italic><tp:taxon-name><tp:taxon-name-part taxon-name-part-type="genus" reg="Erophila">Erophila</tp:taxon-name-part><tp:taxon-name-part taxon-name-part-type="species" reg="verna">verna</tp:taxon-name-part></tp:taxon-name></italic>, <italic><tp:taxon-name><tp:taxon-name-part taxon-name-part-type="genus" reg="Euphorbia">Euphorbia</tp:taxon-name-part><tp:taxon-name-part taxon-name-part-type="species" reg="cyparissias">cyparissias</tp:taxon-name-part></tp:taxon-name></italic>, <italic><tp:taxon-name><tp:taxon-name-part taxon-name-part-type="genus" reg="Festuca">Festuca</tp:taxon-name-part><tp:taxon-name-part taxon-name-part-type="species" reg="rubra">rubra</tp:taxon-name-part></tp:taxon-name></italic>, <tp:taxon-name><tp:taxon-name-part taxon-name-part-type="genus" reg="Helianthemum">Helianthemum</tp:taxon-name-part><tp:taxon-name-part taxon-name-part-type="species" reg="nummularium">nummularium</tp:taxon-name-part><tp:taxon-name-part taxon-name-part-type="infraspecific-rank">subsp.</tp:taxon-name-part><tp:taxon-name-part taxon-name-part-type="subspecies" reg="obscurum">obscurum</tp:taxon-name-part></tp:taxon-name>, <italic><tp:taxon-name><tp:taxon-name-part taxon-name-part-type="genus" reg="Hypericum">Hypericum</tp:taxon-name-part><tp:taxon-name-part taxon-name-part-type="species" reg="maculatum">maculatum</tp:taxon-name-part></tp:taxon-name></italic>, <italic><tp:taxon-name><tp:taxon-name-part taxon-name-part-type="genus" reg="Medicago">Medicago</tp:taxon-name-part><tp:taxon-name-part taxon-name-part-type="species" reg="falcata">falcata</tp:taxon-name-part></tp:taxon-name></italic>, <italic><tp:taxon-name><tp:taxon-name-part taxon-name-part-type="genus" reg="Papaver">Papaver</tp:taxon-name-part><tp:taxon-name-part taxon-name-part-type="species" reg="argemone">argemone</tp:taxon-name-part></tp:taxon-name></italic>, <italic><tp:taxon-name><tp:taxon-name-part taxon-name-part-type="genus" reg="Phleum">Phleum</tp:taxon-name-part><tp:taxon-name-part taxon-name-part-type="species" reg="phleoides">phleoides</tp:taxon-name-part></tp:taxon-name></italic>, <italic><tp:taxon-name><tp:taxon-name-part taxon-name-part-type="genus" reg="Plantago">Plantago</tp:taxon-name-part><tp:taxon-name-part taxon-name-part-type="species" reg="lanceolata">lanceolata</tp:taxon-name-part></tp:taxon-name></italic>, <italic><tp:taxon-name><tp:taxon-name-part taxon-name-part-type="genus" reg="Plantago">P.</tp:taxon-name-part><tp:taxon-name-part taxon-name-part-type="species" reg="media">media</tp:taxon-name-part></tp:taxon-name></italic>, <italic><tp:taxon-name><tp:taxon-name-part taxon-name-part-type="genus" reg="Poa">Poa</tp:taxon-name-part><tp:taxon-name-part taxon-name-part-type="species" reg="pratensis">pratensis</tp:taxon-name-part></tp:taxon-name></italic>, <italic><tp:taxon-name><tp:taxon-name-part taxon-name-part-type="genus" reg="Potentilla">Potentilla</tp:taxon-name-part><tp:taxon-name-part taxon-name-part-type="species" reg="arenaria">arenaria</tp:taxon-name-part></tp:taxon-name></italic>, <italic><tp:taxon-name><tp:taxon-name-part taxon-name-part-type="genus" reg="Ranunculus">Ranunculus</tp:taxon-name-part><tp:taxon-name-part taxon-name-part-type="species" reg="bulbosus">bulbosus</tp:taxon-name-part></tp:taxon-name></italic>, <italic><tp:taxon-name><tp:taxon-name-part taxon-name-part-type="genus" reg="Sanguisorba">Sanguisorba</tp:taxon-name-part><tp:taxon-name-part taxon-name-part-type="species" reg="minor">minor</tp:taxon-name-part></tp:taxon-name></italic>, <italic><tp:taxon-name><tp:taxon-name-part taxon-name-part-type="genus" reg="Silene">Silene</tp:taxon-name-part><tp:taxon-name-part taxon-name-part-type="species" reg="nutans">nutans</tp:taxon-name-part></tp:taxon-name></italic>, <italic><tp:taxon-name><tp:taxon-name-part taxon-name-part-type="genus" reg="Silene">S.</tp:taxon-name-part><tp:taxon-name-part taxon-name-part-type="species" reg="vulgaris">vulgaris</tp:taxon-name-part></tp:taxon-name></italic>, <italic><tp:taxon-name><tp:taxon-name-part taxon-name-part-type="genus" reg="Stachys">Stachys</tp:taxon-name-part><tp:taxon-name-part taxon-name-part-type="species" reg="recta">recta</tp:taxon-name-part></tp:taxon-name></italic>, <italic><tp:taxon-name><tp:taxon-name-part taxon-name-part-type="genus" reg="Teucrium">Teucrium</tp:taxon-name-part><tp:taxon-name-part taxon-name-part-type="species" reg="botrys">botrys</tp:taxon-name-part></tp:taxon-name></italic>, <italic><tp:taxon-name><tp:taxon-name-part taxon-name-part-type="genus" reg="Thymus">Thymus</tp:taxon-name-part><tp:taxon-name-part taxon-name-part-type="species" reg="pulegioides">pulegioides</tp:taxon-name-part></tp:taxon-name></italic>, <italic><tp:taxon-name><tp:taxon-name-part taxon-name-part-type="genus" reg="Trifolium">Trifolium</tp:taxon-name-part><tp:taxon-name-part taxon-name-part-type="species" reg="montanum">montanum</tp:taxon-name-part></tp:taxon-name></italic>, <italic><tp:taxon-name><tp:taxon-name-part taxon-name-part-type="genus" reg="Veronica">Veronica</tp:taxon-name-part><tp:taxon-name-part taxon-name-part-type="species" reg="arvensis">arvensis</tp:taxon-name-part></tp:taxon-name></italic>, <italic><tp:taxon-name><tp:taxon-name-part taxon-name-part-type="genus" reg="Veronica">V.</tp:taxon-name-part><tp:taxon-name-part taxon-name-part-type="species" reg="spicata">spicata</tp:taxon-name-part></tp:taxon-name></italic>, <italic><tp:taxon-name><tp:taxon-name-part taxon-name-part-type="genus" reg="Vincetoxicum">Vincetoxicum</tp:taxon-name-part><tp:taxon-name-part taxon-name-part-type="species" reg="hirundinaria">hirundinaria</tp:taxon-name-part></tp:taxon-name></italic>. In Pieniny Mts (Jaworki) we noted this species in a pastured rock grassland accompanied by <italic><tp:taxon-name><tp:taxon-name-part taxon-name-part-type="genus" reg="Acinos">Acinos</tp:taxon-name-part><tp:taxon-name-part taxon-name-part-type="species" reg="arvensis">arvensis</tp:taxon-name-part></tp:taxon-name></italic>, <italic><tp:taxon-name><tp:taxon-name-part taxon-name-part-type="genus" reg="Agrostis">Agrostis</tp:taxon-name-part><tp:taxon-name-part taxon-name-part-type="species" reg="capillaris">capillaris</tp:taxon-name-part></tp:taxon-name></italic>, <italic><tp:taxon-name><tp:taxon-name-part taxon-name-part-type="genus" reg="Alchemilla">Alchemilla</tp:taxon-name-part><tp:taxon-name-part taxon-name-part-type="species" reg="glaucescens">glaucescens</tp:taxon-name-part></tp:taxon-name></italic>, <italic><tp:taxon-name><tp:taxon-name-part taxon-name-part-type="genus" reg="Anthyllis">Anthyllis</tp:taxon-name-part><tp:taxon-name-part taxon-name-part-type="species" reg="vulneraria">vulneraria</tp:taxon-name-part></tp:taxon-name></italic>, <italic><tp:taxon-name><tp:taxon-name-part taxon-name-part-type="genus" reg="Arabis">Arabis</tp:taxon-name-part><tp:taxon-name-part taxon-name-part-type="species" reg="hirsuta">hirsuta</tp:taxon-name-part></tp:taxon-name></italic>, <italic><tp:taxon-name><tp:taxon-name-part taxon-name-part-type="genus" reg="Arenaria">Arenaria</tp:taxon-name-part><tp:taxon-name-part taxon-name-part-type="species" reg="serpyllifolia">serpyllifolia</tp:taxon-name-part></tp:taxon-name></italic>, <italic><tp:taxon-name><tp:taxon-name-part taxon-name-part-type="genus" reg="Botrychium">Botrychium</tp:taxon-name-part><tp:taxon-name-part taxon-name-part-type="species" reg="lunaria">lunaria</tp:taxon-name-part></tp:taxon-name></italic>, <italic><tp:taxon-name><tp:taxon-name-part taxon-name-part-type="genus" reg="Briza">Briza</tp:taxon-name-part><tp:taxon-name-part taxon-name-part-type="species" reg="media">media</tp:taxon-name-part></tp:taxon-name></italic>, <italic><tp:taxon-name><tp:taxon-name-part taxon-name-part-type="genus" reg="Bupleurum">Bupleurum</tp:taxon-name-part><tp:taxon-name-part taxon-name-part-type="species" reg="falcatum">falcatum</tp:taxon-name-part></tp:taxon-name></italic>, <italic><tp:taxon-name><tp:taxon-name-part taxon-name-part-type="genus" reg="Calamagrostis">Calamagrostis</tp:taxon-name-part><tp:taxon-name-part taxon-name-part-type="species" reg="varia">varia</tp:taxon-name-part></tp:taxon-name></italic>, <italic><tp:taxon-name><tp:taxon-name-part taxon-name-part-type="genus" reg="Carex">Carex</tp:taxon-name-part><tp:taxon-name-part taxon-name-part-type="species" reg="flacca">flacca</tp:taxon-name-part></tp:taxon-name></italic>, <italic><tp:taxon-name><tp:taxon-name-part taxon-name-part-type="genus" reg="Carex">C.</tp:taxon-name-part><tp:taxon-name-part taxon-name-part-type="species" reg="transsilvanica">transsilvanica</tp:taxon-name-part></tp:taxon-name></italic>, <italic><tp:taxon-name><tp:taxon-name-part taxon-name-part-type="genus" reg="Cerastium">Cerastium</tp:taxon-name-part><tp:taxon-name-part taxon-name-part-type="species" reg="holosteoides">holosteoides</tp:taxon-name-part></tp:taxon-name></italic>, <italic><tp:taxon-name><tp:taxon-name-part taxon-name-part-type="genus" reg="Cotoneaster">Cotoneaster</tp:taxon-name-part><tp:taxon-name-part taxon-name-part-type="species" reg="integerrimus">integerrimus</tp:taxon-name-part></tp:taxon-name></italic>, <italic><tp:taxon-name><tp:taxon-name-part taxon-name-part-type="genus" reg="Cruciata">Cruciata</tp:taxon-name-part><tp:taxon-name-part taxon-name-part-type="species" reg="glabra">glabra</tp:taxon-name-part></tp:taxon-name></italic>, <italic><tp:taxon-name><tp:taxon-name-part taxon-name-part-type="genus" reg="Euphorbia">Euphorbia</tp:taxon-name-part><tp:taxon-name-part taxon-name-part-type="species" reg="cyparissias">cyparissias</tp:taxon-name-part></tp:taxon-name></italic>, <italic><tp:taxon-name><tp:taxon-name-part taxon-name-part-type="genus" reg="Festuca">Festuca</tp:taxon-name-part><tp:taxon-name-part taxon-name-part-type="species" reg="pallens">pallens</tp:taxon-name-part></tp:taxon-name></italic>, <italic><tp:taxon-name><tp:taxon-name-part taxon-name-part-type="genus" reg="Festuca">F.</tp:taxon-name-part><tp:taxon-name-part taxon-name-part-type="species" reg="pratensis">pratensis</tp:taxon-name-part></tp:taxon-name></italic>, <italic><tp:taxon-name><tp:taxon-name-part taxon-name-part-type="genus" reg="Fragaria">Fragaria</tp:taxon-name-part><tp:taxon-name-part taxon-name-part-type="species" reg="vesca">vesca</tp:taxon-name-part></tp:taxon-name></italic>, <italic><tp:taxon-name><tp:taxon-name-part taxon-name-part-type="genus" reg="Galium">Galium</tp:taxon-name-part><tp:taxon-name-part taxon-name-part-type="species" reg="mollugo">mollugo</tp:taxon-name-part></tp:taxon-name></italic>, <italic><tp:taxon-name><tp:taxon-name-part taxon-name-part-type="genus" reg="Hypericum">Hypericum</tp:taxon-name-part><tp:taxon-name-part taxon-name-part-type="species" reg="perforatum">perforatum</tp:taxon-name-part></tp:taxon-name></italic>, <italic><tp:taxon-name><tp:taxon-name-part taxon-name-part-type="genus" reg="Jovibarba">Jovibarba</tp:taxon-name-part><tp:taxon-name-part taxon-name-part-type="species" reg="sobolifera">sobolifera</tp:taxon-name-part></tp:taxon-name></italic>, <italic><tp:taxon-name><tp:taxon-name-part taxon-name-part-type="genus" reg="Leontodon">Leontodon</tp:taxon-name-part><tp:taxon-name-part taxon-name-part-type="species" reg="hispidus">hispidus</tp:taxon-name-part></tp:taxon-name></italic>, <italic><tp:taxon-name><tp:taxon-name-part taxon-name-part-type="genus" reg="Leucanthemum">Leucanthemum</tp:taxon-name-part><tp:taxon-name-part taxon-name-part-type="species" reg="vulgare">vulgare</tp:taxon-name-part></tp:taxon-name></italic>, <italic><tp:taxon-name><tp:taxon-name-part taxon-name-part-type="genus" reg="Medicago">Medicago</tp:taxon-name-part><tp:taxon-name-part taxon-name-part-type="species" reg="falcata">falcata</tp:taxon-name-part></tp:taxon-name></italic>, <italic><tp:taxon-name><tp:taxon-name-part taxon-name-part-type="genus" reg="Medicago">M.</tp:taxon-name-part><tp:taxon-name-part taxon-name-part-type="species" reg="lupulina">lupulina</tp:taxon-name-part></tp:taxon-name></italic>, <italic><tp:taxon-name><tp:taxon-name-part taxon-name-part-type="genus" reg="Phleum">Phleum</tp:taxon-name-part><tp:taxon-name-part taxon-name-part-type="species" reg="pratense">pratense</tp:taxon-name-part></tp:taxon-name></italic>, <italic><tp:taxon-name><tp:taxon-name-part taxon-name-part-type="genus" reg="Pilosella">Pilosella</tp:taxon-name-part><tp:taxon-name-part taxon-name-part-type="species" reg="officinarum">officinarum</tp:taxon-name-part></tp:taxon-name></italic>, <italic><tp:taxon-name><tp:taxon-name-part taxon-name-part-type="genus" reg="Plantago">Plantago</tp:taxon-name-part><tp:taxon-name-part taxon-name-part-type="species" reg="media">media</tp:taxon-name-part></tp:taxon-name></italic>, <italic><tp:taxon-name><tp:taxon-name-part taxon-name-part-type="genus" reg="Polygala">Polygala</tp:taxon-name-part><tp:taxon-name-part taxon-name-part-type="species" reg="comosa">comosa</tp:taxon-name-part></tp:taxon-name></italic>, <italic><tp:taxon-name><tp:taxon-name-part taxon-name-part-type="genus" reg="Potentilla">Potentilla</tp:taxon-name-part><tp:taxon-name-part taxon-name-part-type="species" reg="neumanniana">neumanniana</tp:taxon-name-part></tp:taxon-name></italic>, <italic><tp:taxon-name><tp:taxon-name-part taxon-name-part-type="genus" reg="Ranunculus">Ranunculus</tp:taxon-name-part><tp:taxon-name-part taxon-name-part-type="species" reg="polyanthemos">polyanthemos</tp:taxon-name-part></tp:taxon-name></italic>, <italic><tp:taxon-name><tp:taxon-name-part taxon-name-part-type="genus" reg="Salvia">Salvia</tp:taxon-name-part><tp:taxon-name-part taxon-name-part-type="species" reg="verticillata">verticillata</tp:taxon-name-part></tp:taxon-name></italic>, <italic><tp:taxon-name><tp:taxon-name-part taxon-name-part-type="genus" reg="Sanguisorba">Sanguisorba</tp:taxon-name-part><tp:taxon-name-part taxon-name-part-type="species" reg="minor">minor</tp:taxon-name-part></tp:taxon-name></italic>, <italic><tp:taxon-name><tp:taxon-name-part taxon-name-part-type="genus" reg="Sedum">Sedum</tp:taxon-name-part><tp:taxon-name-part taxon-name-part-type="species" reg="acre">acre</tp:taxon-name-part></tp:taxon-name></italic>, <italic><tp:taxon-name><tp:taxon-name-part taxon-name-part-type="genus" reg="Silene">Silene</tp:taxon-name-part><tp:taxon-name-part taxon-name-part-type="species" reg="nutans">nutans</tp:taxon-name-part></tp:taxon-name></italic>, <italic><tp:taxon-name><tp:taxon-name-part taxon-name-part-type="genus" reg="Thymus">Thymus</tp:taxon-name-part><tp:taxon-name-part taxon-name-part-type="species" reg="pulegioides">pulegioides</tp:taxon-name-part></tp:taxon-name></italic>, <italic><tp:taxon-name><tp:taxon-name-part taxon-name-part-type="genus" reg="Verbascum">Verbascum</tp:taxon-name-part><tp:taxon-name-part taxon-name-part-type="species" reg="nigrum">nigrum</tp:taxon-name-part></tp:taxon-name></italic>.</p></tp:treatment-sec><tp:treatment-sec sec-type="Somatic chromosome number" id="SECID0EDVCM"><title>Somatic chromosome number.</title><p>24 (<xref ref-type="bibr" rid="B124">Wolanin and Musiał 2017</xref>), 26 (<xref ref-type="bibr" rid="B59">Małecka 1969</xref>).</p></tp:treatment-sec><tp:treatment-sec sec-type="distribution" id="SECID0ERVCM"><title>General distribution.</title><p>Widespread European species reported in France, Ireland, Great Britain, Corsica, Italy, Switzerland, Belgium, the Netherlands, Germany, Denmark, Austria, Germany, the Czech Republic, Poland, Slovakia, Hungary, Ukraine, Romania, Bulgaria, Montenegro, Croatia, Greece and Macedonia. In Sweden, this plant is a naturalised alien (<xref ref-type="bibr" rid="B90">Rohlena 1942</xref>; <xref ref-type="bibr" rid="B114">Van Soest 1967</xref>; <xref ref-type="bibr" rid="B12">Doll 1973b</xref>; <xref ref-type="bibr" rid="B102">Tacik 1980</xref>; <xref ref-type="bibr" rid="B26">Gamisans 1985</xref>; <xref ref-type="bibr" rid="B13">Dostál 1989</xref>; <xref ref-type="bibr" rid="B71">Mosyakin and Fedoronchuk 1999</xref>; <xref ref-type="bibr" rid="B108">Uhlemann 2003</xref>; <xref ref-type="bibr" rid="B7">Conti et al. 2005</xref>; <xref ref-type="bibr" rid="B103">Trávníček et al. 2010</xref>; <xref ref-type="bibr" rid="B9">Dimopoulos et al. 2013</xref>; <xref ref-type="bibr" rid="B122">Wendt and Øllgaard 2015</xref>).</p></tp:treatment-sec><tp:treatment-sec sec-type="distribution" id="SECID0EHXCM"><title>Distribution in Poland.</title><p>Scattered localities in southern and western Poland, frequent only in the western part of Lesser Poland (Fig. <xref ref-type="fig" rid="F23">23B</xref>).</p></tp:treatment-sec><tp:treatment-sec sec-type="material" id="SECID0ERXCM"><title>Specimens examined.</title><p><bold>AD73</bold> – Zasieki distr. Lubsko, roadside, 28 July 1972, <italic>E. Kozioł</italic> (32319 WRSL); <bold>AD96</bold> – Iłowa Żagańska distr. Żary, sandy roadside, 10 June 1971, <italic>E. Kozioł</italic> (34605 WRSL); <bold>AE37</bold> – Nowogrodziec distr. Bolesławiec, railway embankment close to cement plant, 18 May 1972, <italic>E. Kozioł</italic> (WRSL 32322); Nowogrodziec distr. Bolesławiec, slope of railway embankment E of city, 18 May 1972, <italic>E. Kozioł</italic> (34556 WRSL); <bold>AE49</bold> – Lwówek Śl., sunny hill W of city, 3 May 1972 <italic>E. Kozioł</italic> (32323 WRSL); Lwówek Śląski, sunny hill, opposite school, 1 km W of city, 30 April 1972, <italic>E. Kozioł</italic> (35454 WRSL); <bold>BC52</bold> – Stare Bielice, sandy roadside of asphalt road, <named-content xmlns:xlink="http://www.w3.org/1999/xlink" content-type="dwc:verbatimCoordinates" xlink:type="simple"><named-content content-type="geo-json" specific-use="{&#34;type&#34;:&#34;Point&#34;,&#34;coordinates&#34;:[15.917778,52.849167]}" id="NCID0EQYCM" xlink:type="simple">52°50'57"N, 15°55'04"E</named-content></named-content>, 18 April 2016, <italic>M. Wolanin</italic> (003322 <abbrev xmlns:xlink="http://www.w3.org/1999/xlink" xlink:title="University of Rzeszów" id="ABBRID0EXYCM" xlink:type="simple">UR</abbrev>); <bold>BD43</bold> – Kębłowo, cemetery lawn, <named-content xmlns:xlink="http://www.w3.org/1999/xlink" content-type="dwc:verbatimCoordinates" xlink:type="simple"><named-content content-type="geo-json" specific-use="{&#34;type&#34;:&#34;Point&#34;,&#34;coordinates&#34;:[16.111389,52.051111]}" id="NCID0EAZCM" xlink:type="simple">52°03'04"N, 16°06'41"E</named-content></named-content>, 19 April 2016, <italic>M. Wolanin</italic> (003517 <abbrev xmlns:xlink="http://www.w3.org/1999/xlink" xlink:title="University of Rzeszów" id="ABBRID0EHZCM" xlink:type="simple">UR</abbrev>); <bold>BD52</bold> – Sterlicz near Sława Śl., sandy roadside, 10 June 1976, <italic>E. Kozioł</italic> (WRSL); <bold>BD87</bold> – Bojanowo, green square, 10 June 1893, <italic>C. Scholz</italic> (WRSL); <bold>BE16</bold> – Gródek. Distr. Wołów, sandy hillock, 26 April 1972, <italic>E. Kozioł</italic> (211472 KRAM); <bold>BE17</bold> – Gródek near <tp:taxon-name>Strupina</tp:taxon-name>, sandy hillock, 3 May 1972, <italic>E. Kozioł</italic> (32321 WRSL); <bold>BE26</bold> – Grotki distr. Wołów, hillock on eastern edge of village, 15 May 1965, <italic>Z. Głowacki</italic> (31773 WRSL); <bold>BE33</bold> – Legnica, tournament place, 24 May 1895, <italic>Callier</italic> (WRSL); <bold>BE74</bold> – Świebodzice, 12 May 1955, (...) (281375 KRAM); <bold>CE91</bold> – Grodków, gravel pit, 3 May 1972, <italic>E. Kozioł</italic> (0388441, 0388442 <named-content xmlns:xlink="http://www.w3.org/1999/xlink" content-type="dwc:institutional_code" xlink:title="Institute of Botany of the Jagiellonian University" xlink:href="http://grbio.org/institution/jagiellonian-university" xlink:type="simple">KRA</named-content>); <bold>DE78</bold> – Maluszyn, dry roadside, 27 April 2010, <italic>M. Bielecki</italic> (0396279 <named-content xmlns:xlink="http://www.w3.org/1999/xlink" content-type="dwc:institutional_code" xlink:title="Institute of Botany of the Jagiellonian University" xlink:href="http://grbio.org/institution/jagiellonian-university" xlink:type="simple">KRA</named-content>); <bold>DE84</bold> – Kusięta, grassland on rock, <named-content xmlns:xlink="http://www.w3.org/1999/xlink" content-type="dwc:verbatimCoordinates" xlink:type="simple"><named-content content-type="geo-json" specific-use="{&#34;type&#34;:&#34;Point&#34;,&#34;coordinates&#34;:[19.271111,50.768333]}" id="NCID0E41CM" xlink:type="simple">50°46'06"N, 19°16'16"E</named-content></named-content>, 13 April 2014, <italic>M. Wolanin</italic> (003347 <abbrev xmlns:xlink="http://www.w3.org/1999/xlink" xlink:title="University of Rzeszów" id="ABBRID0EE2CM" xlink:type="simple">UR</abbrev>); Olsztyn, Góra Zamkowa, grassland on rock outcrop (NW slope), <named-content xmlns:xlink="http://www.w3.org/1999/xlink" content-type="dwc:verbatimCoordinates" xlink:type="simple"><named-content content-type="geo-json" specific-use="{&#34;type&#34;:&#34;Point&#34;,&#34;coordinates&#34;:[19.275000,50.748611]}" id="NCID0EL2CM" xlink:type="simple">50°44'55"N, 19°16'30"E</named-content></named-content>, 13 April 2014, <italic>M. Wolanin</italic> (003297 <abbrev xmlns:xlink="http://www.w3.org/1999/xlink" xlink:title="University of Rzeszów" id="ABBRID0ES2CM" xlink:type="simple">UR</abbrev>); Olsztyn, grassland on rock, <named-content xmlns:xlink="http://www.w3.org/1999/xlink" content-type="dwc:verbatimCoordinates" xlink:type="simple"><named-content content-type="geo-json" specific-use="{&#34;type&#34;:&#34;Point&#34;,&#34;coordinates&#34;:[19.276667,50.748611]}" id="NCID0EZ2CM" xlink:type="simple">50°44'55"N, 19°16'36"E</named-content></named-content>, 12 April 2016, <italic>M. Wolanin</italic> (003487 <abbrev xmlns:xlink="http://www.w3.org/1999/xlink" xlink:title="University of Rzeszów" id="ABBRID0EA3CM" xlink:type="simple">UR</abbrev>); <bold>DE85</bold> – between Olsztyn and Przymiłowice, grassland on rock (SW exposure), <named-content xmlns:xlink="http://www.w3.org/1999/xlink" content-type="dwc:verbatimCoordinates" xlink:type="simple"><named-content content-type="geo-json" specific-use="{&#34;type&#34;:&#34;Point&#34;,&#34;coordinates&#34;:[19.284722,50.752778]}" id="NCID0EJ3CM" xlink:type="simple">50°45'10"N, 19°17'05"E</named-content></named-content>, 13 April 2014, <italic>M. Wolanin</italic> (003348 <abbrev xmlns:xlink="http://www.w3.org/1999/xlink" xlink:title="University of Rzeszów" id="ABBRID0EQ3CM" xlink:type="simple">UR</abbrev>); <bold>DF06</bold> – Kroczyce, path on calcareous rocks, <named-content xmlns:xlink="http://www.w3.org/1999/xlink" content-type="dwc:verbatimCoordinates" xlink:type="simple"><named-content content-type="geo-json" specific-use="{&#34;type&#34;:&#34;Point&#34;,&#34;coordinates&#34;:[19.530278,50.572222]}" id="NCID0EZ3CM" xlink:type="simple">50°34'20"N, 19°31'49"E</named-content></named-content>, 12 April 2016, <italic>M. Wolanin</italic> (003502 <abbrev xmlns:xlink="http://www.w3.org/1999/xlink" xlink:title="University of Rzeszów" id="ABBRID0EA4CM" xlink:type="simple">UR</abbrev>); Kroczyce, path on SW slope, <named-content xmlns:xlink="http://www.w3.org/1999/xlink" content-type="dwc:verbatimCoordinates" xlink:type="simple"><named-content content-type="geo-json" specific-use="{&#34;type&#34;:&#34;Point&#34;,&#34;coordinates&#34;:[19.530000,50.572222]}" id="NCID0EH4CM" xlink:type="simple">50°34'20"N, 19°31'48"E</named-content></named-content>, 1 May 2013, <italic>M. Wolanin</italic> (003277 <abbrev xmlns:xlink="http://www.w3.org/1999/xlink" xlink:title="University of Rzeszów" id="ABBRID0EO4CM" xlink:type="simple">UR</abbrev>); Mirów, grassland on rocks overgrown by shrubs, <named-content xmlns:xlink="http://www.w3.org/1999/xlink" content-type="dwc:verbatimCoordinates" xlink:type="simple"><named-content content-type="geo-json" specific-use="{&#34;type&#34;:&#34;Point&#34;,&#34;coordinates&#34;:[19.480833,50.614722]}" id="NCID0EV4CM" xlink:type="simple">50°36'53"N, 19°28'51"E</named-content></named-content>, 1 May 2021, <italic>M. Wolanin</italic> (003597 <abbrev xmlns:xlink="http://www.w3.org/1999/xlink" xlink:title="University of Rzeszów" id="ABBRID0E34CM" xlink:type="simple">UR</abbrev>); <bold>DF27</bold> – Żelazko, grassland on rock, SW slope, <named-content xmlns:xlink="http://www.w3.org/1999/xlink" content-type="dwc:verbatimCoordinates" xlink:type="simple"><named-content content-type="geo-json" specific-use="{&#34;type&#34;:&#34;Point&#34;,&#34;coordinates&#34;:[19.573611,50.420556]}" id="NCID0EF5CM" xlink:type="simple">50°25'14"N, 19°34'25"E</named-content></named-content>, 12 April 2014, <italic>M. Wolanin</italic> (003349 <abbrev xmlns:xlink="http://www.w3.org/1999/xlink" xlink:title="University of Rzeszów" id="ABBRID0EM5CM" xlink:type="simple">UR</abbrev>); <bold>DF48</bold> – Gotkowice, xerothermic grassland, SW slope, <named-content xmlns:xlink="http://www.w3.org/1999/xlink" content-type="dwc:verbatimCoordinates" xlink:type="simple"><named-content content-type="geo-json" specific-use="{&#34;type&#34;:&#34;Point&#34;,&#34;coordinates&#34;:[19.725278,50.227500]}" id="NCID0EV5CM" xlink:type="simple">50°13'39"N, 19°43'31"E</named-content></named-content>, 30 April 2013, <italic>M. Wolanin</italic> (003379 <abbrev xmlns:xlink="http://www.w3.org/1999/xlink" xlink:title="University of Rzeszów" id="ABBRID0E35CM" xlink:type="simple">UR</abbrev>); Jerzmanowice, fissures on top of rock, <named-content xmlns:xlink="http://www.w3.org/1999/xlink" content-type="dwc:verbatimCoordinates" xlink:type="simple"><named-content content-type="geo-json" specific-use="{&#34;type&#34;:&#34;Point&#34;,&#34;coordinates&#34;:[19.755278,50.210000]}" id="NCID0ED6CM" xlink:type="simple">50°12'36"N, 19°45'19"E</named-content></named-content>, 30 April 2013, <italic>M. Wolanin</italic> (003387 <abbrev xmlns:xlink="http://www.w3.org/1999/xlink" xlink:title="University of Rzeszów" id="ABBRID0EK6CM" xlink:type="simple">UR</abbrev>); Sąspów near Ojców, fissure in rock, near school, <named-content xmlns:xlink="http://www.w3.org/1999/xlink" content-type="dwc:verbatimCoordinates" xlink:type="simple"><named-content content-type="geo-json" specific-use="{&#34;type&#34;:&#34;Point&#34;,&#34;coordinates&#34;:[19.771389,50.222500]}" id="NCID0ER6CM" xlink:type="simple">50°13'21"N, 19°46'17"E</named-content></named-content>, 21 April 2015, <italic>M. Wolanin</italic> (003310 <abbrev xmlns:xlink="http://www.w3.org/1999/xlink" xlink:title="University of Rzeszów" id="ABBRID0EY6CM" xlink:type="simple">UR</abbrev>); between Ojców and Grodzisko, calcareous rocks, 26 May 1929, <italic>B. Pawłowski</italic> (117613 <named-content xmlns:xlink="http://www.w3.org/1999/xlink" content-type="dwc:institutional_code" xlink:title="Institute of Botany of the Jagiellonian University" xlink:href="http://grbio.org/institution/jagiellonian-university" xlink:type="simple">KRA</named-content>); between Ojców and Grodzisko, grassy slope, 26 May 1929, <italic>B. Pawłowski</italic> (189646 KRAM); Ojców, 27 July 1929, K. Piech (169652 KRAM); <bold>DF58</bold> – Bębło, grassland at the base of rock on SW slope, <named-content xmlns:xlink="http://www.w3.org/1999/xlink" content-type="dwc:verbatimCoordinates" xlink:type="simple"><named-content content-type="geo-json" specific-use="{&#34;type&#34;:&#34;Point&#34;,&#34;coordinates&#34;:[19.788333,50.180833]}" id="NCID0EJADM" xlink:type="simple">50°10'51"N, 19°47'18"E</named-content></named-content>, 30 April 2013, <italic>M. Wolanin</italic> (003406 <abbrev xmlns:xlink="http://www.w3.org/1999/xlink" xlink:title="University of Rzeszów" id="ABBRID0EQADM" xlink:type="simple">UR</abbrev>); Duże Skałki, rocky paths, fissures in rocks, <named-content xmlns:xlink="http://www.w3.org/1999/xlink" content-type="dwc:verbatimCoordinates" xlink:type="simple"><named-content content-type="geo-json" specific-use="{&#34;type&#34;:&#34;Point&#34;,&#34;coordinates&#34;:[19.806389,50.188889]}" id="NCID0EXADM" xlink:type="simple">50°11'20"N, 19°48'23"E</named-content></named-content>, 30 April 2013, <italic>M. Wolanin</italic> (003414 <abbrev xmlns:xlink="http://www.w3.org/1999/xlink" xlink:title="University of Rzeszów" id="ABBRID0E5ADM" xlink:type="simple">UR</abbrev>); Słoneczne Skały, rock crumbs, SW rock side, <named-content xmlns:xlink="http://www.w3.org/1999/xlink" content-type="dwc:verbatimCoordinates" xlink:type="simple"><named-content content-type="geo-json" specific-use="{&#34;type&#34;:&#34;Point&#34;,&#34;coordinates&#34;:[19.764167,50.202500]}" id="NCID0EFBDM" xlink:type="simple">50°12'09"N, 19°45'51"E</named-content></named-content>, 30 April 2013, <italic>M. Wolanin</italic> (003258 <abbrev xmlns:xlink="http://www.w3.org/1999/xlink" xlink:title="University of Rzeszów" id="ABBRID0EMBDM" xlink:type="simple">UR</abbrev>); Bolechowice, rocks in Bolechowice Ravine, 6 May 1948, <italic>H. Błaszczyk</italic> (113891 <named-content xmlns:xlink="http://www.w3.org/1999/xlink" content-type="dwc:institutional_code" xlink:title="Institute of Botany of the Jagiellonian University" xlink:href="http://grbio.org/institution/jagiellonian-university" xlink:type="simple">KRA</named-content>); Bolechowice, path, 21 May 1975, <italic><tp:taxon-name><tp:taxon-name-part taxon-name-part-type="genus" reg="Taraxacum">T.</tp:taxon-name-part></tp:taxon-name> Tacik</italic> (392462 KRAM); Bolechowice Valley, 6 May 1948, <italic><tp:taxon-name><tp:taxon-name-part taxon-name-part-type="genus" reg="Pogan">Pogan</tp:taxon-name-part></tp:taxon-name></italic> (0238571 <named-content xmlns:xlink="http://www.w3.org/1999/xlink" content-type="dwc:institutional_code" xlink:title="Institute of Botany of the Jagiellonian University" xlink:href="http://grbio.org/institution/jagiellonian-university" xlink:type="simple">KRA</named-content>); <bold>DF68</bold> – Nielepice, grassland on S slope of calcareous rock, <named-content xmlns:xlink="http://www.w3.org/1999/xlink" content-type="dwc:verbatimCoordinates" xlink:type="simple"><named-content content-type="geo-json" specific-use="{&#34;type&#34;:&#34;Point&#34;,&#34;coordinates&#34;:[19.718611,50.103611]}" id="NCID0EOCDM" xlink:type="simple">50°06'13"N, 19°43'07"E</named-content></named-content>, 12 April 2014, <italic>M. Wolanin</italic> (003271 <abbrev xmlns:xlink="http://www.w3.org/1999/xlink" xlink:title="University of Rzeszów" id="ABBRID0EVCDM" xlink:type="simple">UR</abbrev>); Bielany near Kraków, 24 April 1954, <italic><tp:taxon-name><tp:taxon-name-part taxon-name-part-type="genus" reg="Turnau">Turnau</tp:taxon-name-part></tp:taxon-name></italic> (0155143 <named-content xmlns:xlink="http://www.w3.org/1999/xlink" content-type="dwc:institutional_code" xlink:title="Institute of Botany of the Jagiellonian University" xlink:href="http://grbio.org/institution/jagiellonian-university" xlink:type="simple">KRA</named-content>); between Kryspinów and Bielany, limestone hillock, 16 May 1976, <italic>H.</italic>, <italic><tp:taxon-name><tp:taxon-name-part taxon-name-part-type="genus" reg="Taraxacum">T.</tp:taxon-name-part></tp:taxon-name></italic> &amp; <italic>J. Tacik</italic> (387574 KRAM); Skała Kmity, fissure in rock, 24 April 1991, <italic>A. Woszczenko</italic> (403319 KRAM); <bold>DF69</bold> – Las Wolski near Kraków, 24 April 1954, <italic><tp:taxon-name><tp:taxon-name-part taxon-name-part-type="genus" reg="Gromczakiewicz">Gromczakiewicz</tp:taxon-name-part></tp:taxon-name></italic> (0155142 <named-content xmlns:xlink="http://www.w3.org/1999/xlink" content-type="dwc:institutional_code" xlink:title="Institute of Botany of the Jagiellonian University" xlink:href="http://grbio.org/institution/jagiellonian-university" xlink:type="simple">KRA</named-content>); <bold>DF76</bold> – Grochowiec near Ryczów, 22 May 1926, <italic>A. Kozłowska</italic> (242483 KRAM); <bold>DG14</bold> – Grojec near Żywiec, grassland, 9 June 2000, <italic>K. Nowak</italic> (562018 KRAM); <bold>EE72</bold> – Miedzianka Hill near Chęciny, grassland on SE rock slope, <named-content xmlns:xlink="http://www.w3.org/1999/xlink" content-type="dwc:verbatimCoordinates" xlink:type="simple"><named-content content-type="geo-json" specific-use="{&#34;type&#34;:&#34;Point&#34;,&#34;coordinates&#34;:[20.360278,50.846389]}" id="NCID0ELEDM" xlink:type="simple">50°50'47"N, 20°21'37"E</named-content></named-content>, 11 April 2016, <italic>M. Wolanin</italic> (003511 <abbrev xmlns:xlink="http://www.w3.org/1999/xlink" xlink:title="University of Rzeszów" id="ABBRID0ESEDM" xlink:type="simple">UR</abbrev>); <bold>EE82</bold> – Grząby Bolmińskie, field road, <named-content xmlns:xlink="http://www.w3.org/1999/xlink" content-type="dwc:verbatimCoordinates" xlink:type="simple"><named-content content-type="geo-json" specific-use="{&#34;type&#34;:&#34;Point&#34;,&#34;coordinates&#34;:[20.362222,50.812778]}" id="NCID0E2EDM" xlink:type="simple">50°48'46"N, 20°21'44"E</named-content></named-content>, 22 April 2016, <italic>M. Wolanin</italic> (003321, 003388 <abbrev xmlns:xlink="http://www.w3.org/1999/xlink" xlink:title="University of Rzeszów" id="ABBRID0ECFDM" xlink:type="simple">UR</abbrev>); <bold>EE83</bold> – Sosnówka Hill, fissures in calcareous rocks, <named-content xmlns:xlink="http://www.w3.org/1999/xlink" content-type="dwc:verbatimCoordinates" xlink:type="simple"><named-content content-type="geo-json" specific-use="{&#34;type&#34;:&#34;Point&#34;,&#34;coordinates&#34;:[20.431667,50.808889]}" id="NCID0ELFDM" xlink:type="simple">50°48'32"N, 20°25'54"E</named-content></named-content>, 18 April 2012, <italic>M. Wolanin</italic> (003405 <abbrev xmlns:xlink="http://www.w3.org/1999/xlink" xlink:title="University of Rzeszów" id="ABBRID0ESFDM" xlink:type="simple">UR</abbrev>); <bold>EG23</bold> – Łącko, dry grassland close to Dunajec River, 3 May 1970, <italic>K. Towpasz</italic> (80794 <named-content xmlns:xlink="http://www.w3.org/1999/xlink" content-type="dwc:institutional_code" xlink:title="Institute of Botany of the Jagiellonian University" xlink:href="http://grbio.org/institution/jagiellonian-university" xlink:type="simple">KRA</named-content>); <bold>EG24</bold> – Czerszlowe Skałki (Pieniny Mts.), grassland on SW rock slope, <named-content xmlns:xlink="http://www.w3.org/1999/xlink" content-type="dwc:verbatimCoordinates" xlink:type="simple"><named-content content-type="geo-json" specific-use="{&#34;type&#34;:&#34;Point&#34;,&#34;coordinates&#34;:[20.542778,49.548333]}" id="NCID0EDGDM" xlink:type="simple">49°32'54"N, 20°32'34"E</named-content></named-content>, 10 April 2014, <italic>M. Wolanin</italic> (003368 <abbrev xmlns:xlink="http://www.w3.org/1999/xlink" xlink:title="University of Rzeszów" id="ABBRID0EKGDM" xlink:type="simple">UR</abbrev>); <bold>EG32</bold> – “Pod Kirą” (Pieniny National Park), rock near road from Czorsztyn to Sromowce, <named-content xmlns:xlink="http://www.w3.org/1999/xlink" content-type="dwc:verbatimCoordinates" xlink:type="simple"><named-content content-type="geo-json" specific-use="{&#34;type&#34;:&#34;Point&#34;,&#34;coordinates&#34;:[20.343333,49.417778]}" id="NCID0ETGDM" xlink:type="simple">49°25'04"N, 20°20'36"E</named-content></named-content>, 9 April 2014, <italic>M. Wolanin</italic> (003367 <abbrev xmlns:xlink="http://www.w3.org/1999/xlink" xlink:title="University of Rzeszów" id="ABBRID0E1GDM" xlink:type="simple">UR</abbrev>); Wżar Hill (Gorce Mts.), grassland on rock, E side, 22 April 1966, <italic>H. Trzcińska-Tacik</italic> (092621 KRAM); Wżar, rocks, 22 April 1966, <italic>A. Zielińska</italic> (063790 <named-content xmlns:xlink="http://www.w3.org/1999/xlink" content-type="dwc:institutional_code" xlink:title="Institute of Botany of the Jagiellonian University" xlink:href="http://grbio.org/institution/jagiellonian-university" xlink:type="simple">KRA</named-content>); <bold>EG34</bold> – Jaworki, grassland on SE rock slope, <named-content xmlns:xlink="http://www.w3.org/1999/xlink" content-type="dwc:verbatimCoordinates" xlink:type="simple"><named-content content-type="geo-json" specific-use="{&#34;type&#34;:&#34;Point&#34;,&#34;coordinates&#34;:[20.543611,49.405278]}" id="NCID0ELHDM" xlink:type="simple">49°24'19"N, 20°32'37"E</named-content></named-content>, 10 April 2014, <italic>M. Wolanin</italic> (003284 <abbrev xmlns:xlink="http://www.w3.org/1999/xlink" xlink:title="University of Rzeszów" id="ABBRID0ESHDM" xlink:type="simple">UR</abbrev>); <bold>FG55</bold> – Łupków, dry slope at altitude of 610 m asl, 2 May 1961, <italic>A. Jasiewicz</italic> (018948, 437761 KRAM).</p></tp:treatment-sec><tp:treatment-sec sec-type="notes" id="SECID0E1HDM"><title>Notes.</title><p>Plant usually small. Leaves with 4–7 pairs of uniform lateral lobes and narrow interlobes, side lobe distal margin often convex and entire. Capitulum small, with light yellow ligules, no pollen or only rarely a few poorly developed grains present. Fruit with relatively short spinules. Species not very morphologically variable, easy to recognise, charming (Figs <xref ref-type="fig" rid="F26">26</xref>, <xref ref-type="fig" rid="F27">27</xref>).</p><fig id="F26" position="float" orientation="portrait"><object-id xmlns:xlink="http://www.w3.org/1999/xlink" content-type="doi" xlink:type="simple">10.3897/phytokeys.224.99463.figure26</object-id><object-id xmlns:xlink="http://www.w3.org/1999/xlink" content-type="arpha" xlink:type="simple">D4DA8A29-FBBF-50DB-AD5D-DD045FFBFC73</object-id><label>Figure 26.</label><caption><p>Variation in leaf shape in <italic><tp:taxon-name><tp:taxon-name-part taxon-name-part-type="genus" reg="Taraxacum">T.</tp:taxon-name-part><tp:taxon-name-part taxon-name-part-type="species" reg="parnassicum">parnassicum</tp:taxon-name-part></tp:taxon-name></italic>; locality – Duże Skałki (<italic>M. Wolanin</italic> 2016 <abbrev xmlns:xlink="http://www.w3.org/1999/xlink" xlink:title="University of Rzeszów" id="ABBRID0EDJDM" xlink:type="simple">UR</abbrev>). Scale bar: 5 cm.</p></caption><graphic xmlns:xlink="http://www.w3.org/1999/xlink" xlink:href="phytokeys-224-001_article-99463__-g026.jpg" position="float" orientation="portrait" xlink:type="simple" id="oo_833362.jpg"><uri content-type="original_file" xlink:type="simple">https://binary.pensoft.net/fig/833362</uri></graphic></fig><fig id="F27" position="float" orientation="portrait"><object-id xmlns:xlink="http://www.w3.org/1999/xlink" content-type="doi" xlink:type="simple">10.3897/phytokeys.224.99463.figure27</object-id><object-id xmlns:xlink="http://www.w3.org/1999/xlink" content-type="arpha" xlink:type="simple">AACC28F5-B09D-53F8-A845-BD15AF137AE8</object-id><label>Figure 27.</label><caption><p><italic><tp:taxon-name><tp:taxon-name-part taxon-name-part-type="genus" reg="Taraxacum">Taraxacum</tp:taxon-name-part><tp:taxon-name-part taxon-name-part-type="species" reg="parnassicum">parnassicum</tp:taxon-name-part></tp:taxon-name></italic>; locality – Jaworki, 2014, photo by M. Wolanin.</p></caption><graphic xmlns:xlink="http://www.w3.org/1999/xlink" xlink:href="phytokeys-224-001_article-99463__-g027.jpg" position="float" orientation="portrait" xlink:type="simple" id="oo_833363.jpg"><uri content-type="original_file" xlink:type="simple">https://binary.pensoft.net/fig/833363</uri></graphic></fig></tp:treatment-sec><tp:treatment-sec><!--Section generated to contain objects referenced in tp:taxon-treatment.--><fig id="F23" position="float" orientation="portrait"><object-id xmlns:xlink="http://www.w3.org/1999/xlink" content-type="doi" xlink:type="simple">10.3897/phytokeys.224.99463.figure23</object-id><object-id xmlns:xlink="http://www.w3.org/1999/xlink" content-type="arpha" xlink:type="simple">C70C484A-575A-526B-BDAA-8365064867D1</object-id><label>Figure 23.</label><caption><p>Distribution maps of <tp:taxon-name><tp:taxon-name-part taxon-name-part-type="genus" reg="Taraxacum">Taraxacum</tp:taxon-name-part><tp:taxon-name-part taxon-name-part-type="infraspecific-rank">sect.</tp:taxon-name-part><tp:taxon-name-part taxon-name-part-type="section" reg="Erythrosperma">Erythrosperma</tp:taxon-name-part></tp:taxon-name> in Poland <bold>A</bold><italic><tp:taxon-name><tp:taxon-name-part taxon-name-part-type="genus" reg="Taraxacum">T.</tp:taxon-name-part><tp:taxon-name-part taxon-name-part-type="species" reg="lacistophyllum">lacistophyllum</tp:taxon-name-part></tp:taxon-name></italic><bold>B</bold><italic><tp:taxon-name><tp:taxon-name-part taxon-name-part-type="genus" reg="Taraxacum">T.</tp:taxon-name-part><tp:taxon-name-part taxon-name-part-type="species" reg="parnassicum">parnassicum</tp:taxon-name-part></tp:taxon-name></italic><bold>C</bold><italic><tp:taxon-name><tp:taxon-name-part taxon-name-part-type="genus" reg="Taraxacum">T.</tp:taxon-name-part><tp:taxon-name-part taxon-name-part-type="species" reg="plumbeum">plumbeum</tp:taxon-name-part></tp:taxon-name></italic><bold>D</bold><italic><tp:taxon-name><tp:taxon-name-part taxon-name-part-type="genus" reg="Taraxacum">T.</tp:taxon-name-part><tp:taxon-name-part taxon-name-part-type="species" reg="proximum">proximum</tp:taxon-name-part></tp:taxon-name></italic><bold>E</bold><italic><tp:taxon-name><tp:taxon-name-part taxon-name-part-type="genus" reg="Taraxacum">T.</tp:taxon-name-part><tp:taxon-name-part taxon-name-part-type="species" reg="sandomiriense">sandomiriense</tp:taxon-name-part></tp:taxon-name></italic><bold>F</bold><italic><tp:taxon-name><tp:taxon-name-part taxon-name-part-type="genus" reg="Taraxacum">T.</tp:taxon-name-part><tp:taxon-name-part taxon-name-part-type="species" reg="scanicum">scanicum</tp:taxon-name-part></tp:taxon-name></italic>; black square – localities recorded during field studies, black circle – other localities known from herbarium data.</p></caption><graphic xmlns:xlink="http://www.w3.org/1999/xlink" xlink:href="phytokeys-224-001_article-99463__-g023.jpg" position="float" orientation="portrait" xlink:type="simple" id="oo_833359.jpg"><uri content-type="original_file" xlink:type="simple">https://binary.pensoft.net/fig/833359</uri></graphic></fig></tp:treatment-sec><ref-list><ref id="B54"><mixed-citation xmlns:xlink="http://www.w3.org/1999/xlink" xlink:type="simple"><person-group><name name-style="western"><surname>Lundevall</surname><given-names>CF</given-names></name><name name-style="western"><surname>Øllgaard</surname><given-names>H</given-names></name></person-group> (<year>1999</year>) <article-title>The genus <italic><tp:taxon-name><tp:taxon-name-part taxon-name-part-type="genus">Taraxacum</tp:taxon-name-part></tp:taxon-name></italic> in the Nordic and Baltic countries: Types of all specific, subspecific and varietal taxa, including type locations and sectional belonging.</article-title><source>Preslia</source><volume>71</volume>: <fpage>43</fpage>–<lpage>171</lpage>.</mixed-citation></ref><ref id="B124"><mixed-citation xmlns:xlink="http://www.w3.org/1999/xlink" xlink:type="simple"><person-group><name name-style="western"><surname>Wolanin</surname><given-names>M</given-names></name><name name-style="western"><surname>Musiał</surname><given-names>K</given-names></name></person-group> (<year>2017</year>) <article-title>Chromosome numbers in 11 species of <tp:taxon-name><tp:taxon-name-part taxon-name-part-type="genus">Taraxacum</tp:taxon-name-part><tp:taxon-name-part taxon-name-part-type="infraspecific-rank">section</tp:taxon-name-part><tp:taxon-name-part taxon-name-part-type="section">Erythrosperma</tp:taxon-name-part></tp:taxon-name> Dt. from Poland. Acta Biologica Cracoviensia.</article-title><source>Series; Botanica</source><volume>59</volume>(<issue>2</issue>): <fpage>83</fpage>–<lpage>87</lpage>. <ext-link xlink:type="simple" ext-link-type="doi" xlink:href="10.1515/abcsb-2017-0008">https://doi.org/10.1515/abcsb-2017-0008</ext-link></mixed-citation></ref><ref id="B59"><mixed-citation xmlns:xlink="http://www.w3.org/1999/xlink" xlink:type="simple"><person-group><name name-style="western"><surname>Małecka</surname><given-names>J</given-names></name></person-group> (<year>1969</year>) <article-title>Further cyto-taxonomic studies in the genus <tp:taxon-name><tp:taxon-name-part taxon-name-part-type="genus">Taraxacum</tp:taxon-name-part><tp:taxon-name-part taxon-name-part-type="infraspecific-rank">section</tp:taxon-name-part><tp:taxon-name-part taxon-name-part-type="section">Erythrosperma</tp:taxon-name-part></tp:taxon-name> Dt. I. Acta Biologica Cracoviensia.</article-title><source>Series; Botanica</source><volume>12</volume>: <fpage>57</fpage>–<lpage>72</lpage>.</mixed-citation></ref><ref id="B90"><mixed-citation xmlns:xlink="http://www.w3.org/1999/xlink" xlink:type="simple"><person-group><name name-style="western"><surname>Rohlena</surname><given-names>J</given-names></name></person-group> (<year>1942</year>) Conspectus Florae <tp:taxon-name>Montenegrinae</tp:taxon-name>. Preslia 20–21: 3–506.</mixed-citation></ref><ref id="B114"><mixed-citation xmlns:xlink="http://www.w3.org/1999/xlink" xlink:type="simple"><person-group><name name-style="western"><surname>Van Soest</surname><given-names>JL</given-names></name></person-group> (<year>1967</year>) A catalogue of <tp:taxon-name><tp:taxon-name-part taxon-name-part-type="genus">Taraxacum</tp:taxon-name-part><tp:taxon-name-part taxon-name-part-type="infraspecific-rank">sect.</tp:taxon-name-part><tp:taxon-name-part taxon-name-part-type="section">Erythrosperma</tp:taxon-name-part></tp:taxon-name> Dt. em. Lb Leiden.</mixed-citation></ref><ref id="B12"><mixed-citation xmlns:xlink="http://www.w3.org/1999/xlink" xlink:type="simple"><person-group><name name-style="western"><surname>Doll</surname><given-names>R</given-names></name></person-group> (<year>1973b</year>) <article-title>Revision der sect. <tp:taxon-name><tp:taxon-name-part taxon-name-part-type="genus"/><tp:taxon-name-part taxon-name-part-type="section">Erythrosperma</tp:taxon-name-part></tp:taxon-name> Dahlst. emend. Lindb. fil. der Gattung <italic><tp:taxon-name><tp:taxon-name-part taxon-name-part-type="genus">Taraxacum</tp:taxon-name-part></tp:taxon-name></italic> Zinn, Teil 2.</article-title><source>Feddes Repertorium</source><volume>84</volume>(<issue>1–2</issue>): <fpage>1</fpage>–<lpage>180</lpage>. <ext-link xlink:type="simple" ext-link-type="doi" xlink:href="10.1002/fedr.19730840102">https://doi.org/10.1002/fedr.19730840102</ext-link></mixed-citation></ref><ref id="B102"><mixed-citation xmlns:xlink="http://www.w3.org/1999/xlink" xlink:type="simple"><person-group><name name-style="western"><surname>Tacik</surname><given-names>T</given-names></name></person-group> (<year>1980</year>) <article-title><italic><tp:taxon-name><tp:taxon-name-part taxon-name-part-type="genus">Taraxacum</tp:taxon-name-part></tp:taxon-name></italic> Wiggers, Mniszek (Dmuchawiec).</article-title> In: <person-group><name name-style="western"><surname>Jasiewicz</surname><given-names>A</given-names></name></person-group> (<role>Ed.</role>) <issue-title>Flora Polska.</issue-title><source>Rośliny naczyniowe Polski i ziem ościennych (Vol. 14). Państwowe Wydawnictwo Naukowe, Warszawa</source>, <fpage>7</fpage>–<lpage>199</lpage>.</mixed-citation></ref><ref id="B26"><mixed-citation xmlns:xlink="http://www.w3.org/1999/xlink" xlink:type="simple"><person-group><name name-style="western"><surname>Gamisans</surname><given-names>J</given-names></name></person-group> (<year>1985</year>) Catalogue des Plantes Vasculaires de la Corse. Parc Naturel Régional de la Corse, Ajaccio.</mixed-citation></ref><ref id="B13"><mixed-citation xmlns:xlink="http://www.w3.org/1999/xlink" xlink:type="simple"><person-group><name name-style="western"><surname>Dostál</surname><given-names>J</given-names></name></person-group> (<year>1989</year>) Nová Květena ČSSR. Akademia, Praha.</mixed-citation></ref><ref id="B71"><mixed-citation xmlns:xlink="http://www.w3.org/1999/xlink" xlink:type="simple"><person-group><name name-style="western"><surname>Mosyakin</surname><given-names>SL</given-names></name><name name-style="western"><surname>Fedoronchuk</surname><given-names>MM</given-names></name></person-group> (<year>1999</year>) Vascular Plants of Ukraine. A Nomenclatural Checklist. M.G. Kholodny Institute of Botany, National Academy of Sciences of Ukraine, Kiev.</mixed-citation></ref><ref id="B108"><mixed-citation xmlns:xlink="http://www.w3.org/1999/xlink" xlink:type="simple"><person-group><name name-style="western"><surname>Uhlemann</surname><given-names>I</given-names></name></person-group> (<year>2003</year>) <article-title>Die Gattung <italic><tp:taxon-name><tp:taxon-name-part taxon-name-part-type="genus">Taraxacum</tp:taxon-name-part></tp:taxon-name></italic> (<tp:taxon-name><tp:taxon-name-part taxon-name-part-type="family">Asteraceae</tp:taxon-name-part></tp:taxon-name>) im östlichen Deutschland.</article-title><source>Mitteilungen zur floristischen Kartierung Sachsen-Anhalt, Sonderheft</source><volume>4</volume>: <fpage>1</fpage>–<lpage>136</lpage>.</mixed-citation></ref><ref id="B7"><mixed-citation xmlns:xlink="http://www.w3.org/1999/xlink" xlink:type="simple"><person-group><name name-style="western"><surname>Conti</surname><given-names>F</given-names></name><name name-style="western"><surname>Abbate</surname><given-names>G</given-names></name><name name-style="western"><surname>Alessandrini</surname><given-names>A</given-names></name><name name-style="western"><surname>Blasi</surname><given-names>C</given-names></name></person-group> (<year>2005</year>) An Annotated Checklist of the Italian Vascular Flora. Fratelli Palombi, Roma.</mixed-citation></ref><ref id="B103"><mixed-citation xmlns:xlink="http://www.w3.org/1999/xlink" xlink:type="simple"><person-group><name name-style="western"><surname>Trávníček</surname><given-names>B</given-names></name><name name-style="western"><surname>Kirschner</surname><given-names>J</given-names></name><name name-style="western"><surname>Štěpánek</surname><given-names>J</given-names></name><name name-style="western"><surname>Vašut</surname><given-names>RJ</given-names></name></person-group> (<year>2010</year>) <article-title><italic><tp:taxon-name><tp:taxon-name-part taxon-name-part-type="genus">Taraxacum</tp:taxon-name-part></tp:taxon-name></italic> Wigg.</article-title> In: <person-group><name name-style="western"><surname>Štěpánková</surname><given-names>J</given-names></name></person-group> (<role>Ed.</role>) <issue-title>Květena České Republiky (Vol.</issue-title><source>8). Academia, Praha</source>, <fpage>23</fpage>–<lpage>269</lpage>.</mixed-citation></ref><ref id="B9"><mixed-citation xmlns:xlink="http://www.w3.org/1999/xlink" xlink:type="simple"><person-group><name name-style="western"><surname>Dimopoulos</surname><given-names>P</given-names></name><name name-style="western"><surname>Raus</surname><given-names>T</given-names></name><name name-style="western"><surname>Bergmeier</surname><given-names>E</given-names></name><name name-style="western"><surname>Constantinidis</surname><given-names>T</given-names></name><name name-style="western"><surname>Iatrou</surname><given-names>G</given-names></name><name name-style="western"><surname>Kokkini</surname><given-names>S</given-names></name><name name-style="western"><surname>Strid</surname><given-names>A</given-names></name><name name-style="western"><surname>Tzanoudakis</surname><given-names>D</given-names></name></person-group> (<year>2013</year>) Vascular Plants of Greece: An Annotated Checklist. Botanic Garden and Botanical Museum Berlin, Athens.</mixed-citation></ref><ref id="B122"><mixed-citation xmlns:xlink="http://www.w3.org/1999/xlink" xlink:type="simple"><person-group><name name-style="western"><surname>Wendt</surname><given-names>G</given-names></name><name name-style="western"><surname>Øllgaard</surname><given-names>H</given-names></name></person-group> (<year>2015</year>) Sandmaskrosor i Sverige och Danmark. Svenska Botaniska Föreningen, 304 pp.</mixed-citation></ref></ref-list></tp:taxon-treatment>
