# Supplementary material for: ﻿Taxonomy and distribution of Taraxacum sect. Erythrosperma (Asteraceae) in Poland
Source: PhytoKeys. 2023 Apr 5;224:1–88. doi: 10.3897/phytokeys.224.99463 (PMC10311454; doi:10.3897/phytokeys.224.99463)
Supplement: XML Treatment for Taraxacum plumbeum [file phytokeys.224.99463-treatment10.xml]

<!DOCTYPE tp:taxon-treatment
  PUBLIC "-//TaxonX//DTD Taxonomic Treatment Publishing DTD v0 20100105//EN" "tax-treatment-NSO.dtd">
<tp:taxon-treatment xmlns:tp="http://www.plazi.org/taxpub"><tp:treatment-meta><kwd-group><label>Taxon classification</label><kwd>
                <named-content content-type="kingdom">Plantae</named-content>
              </kwd><kwd>
                <named-content content-type="order">Asterales</named-content>
              </kwd><kwd>
                <named-content content-type="family">Asteraceae</named-content>
              </kwd></kwd-group><mixed-citation publication-type="journal"><person-group><name><surname>Wolanin</surname><given-names>Mateusz</given-names></name><name><surname>Klichowska</surname><given-names>Ewelina</given-names></name><name><surname>Jedrzejczyk</surname><given-names>Iwona</given-names></name><name><surname>Rewers</surname><given-names>Monika</given-names></name><name><surname>Nobis</surname><given-names>Marcin</given-names></name></person-group><article-title>﻿Taxonomy and distribution of <italic><tp:taxon-name><tp:taxon-name-part taxon-name-part-type="genus" reg="Taraxacum">Taraxacum</tp:taxon-name-part></tp:taxon-name></italic> sect. <italic><tp:taxon-name><tp:taxon-name-part taxon-name-part-type="genus" reg="Taraxacum"/><tp:taxon-name-part taxon-name-part-type="section" reg="Erythrosperma">Erythrosperma</tp:taxon-name-part></tp:taxon-name></italic> (<tp:taxon-name><tp:taxon-name-part taxon-name-part-type="family" reg="Asteraceae">Asteraceae</tp:taxon-name-part></tp:taxon-name>) in Poland</article-title><source>PhytoKeys</source><day>05</day><month>04</month><year>2023</year><volume>224</volume><fpage>1</fpage><lpage>88</lpage><pub-id pub-id-type="doi">10.3897/phytokeys.224.99463</pub-id></mixed-citation></tp:treatment-meta><tp:nomenclature><label>﻿9.</label><tp:taxon-name>
              <object-id xmlns:xlink="http://www.w3.org/1999/xlink" content-type="arpha" xlink:type="simple">8320BBB5-1D00-54A3-B159-178ED0CB060F</object-id>
              <tp:taxon-name-part taxon-name-part-type="genus" reg="Taraxacum">Taraxacum</tp:taxon-name-part>
              <tp:taxon-name-part taxon-name-part-type="species" reg="plumbeum">plumbeum</tp:taxon-name-part>
            </tp:taxon-name><tp:taxon-authority>Dahlst. Ark. Bot. 10(6): 2. 1911.</tp:taxon-authority><tp:nomenclature-citation-list><tp:nomenclature-citation><tp:taxon-name>
                  <tp:taxon-name-part taxon-name-part-type="genus" reg="Taraxacum"/>
                  <tp:taxon-name-part taxon-name-part-type="species" reg="franconicum"/>
                </tp:taxon-name><comment>= <tp:taxon-name><tp:taxon-name-part taxon-name-part-type="genus" reg="Taraxacum">Taraxacum</tp:taxon-name-part><tp:taxon-name-part taxon-name-part-type="species" reg="franconicum">franconicum</tp:taxon-name-part></tp:taxon-name> Sahlin, Ber. Bayer. Bot. Ges. 55: 49. 1984. Type: Germany, Bayern, Südosthang des Hessekberges, Gem. Röckingen, Verbandsgemeinde Hesselberg, Krs. Ansbach, (MTB 6929/1), mit Malmschotter befestigter Weg im Opalinuston, June 1983, <italic>E. J. Krach</italic> (holotype in M 0152765; isotype in S 05-8711). </comment></tp:nomenclature-citation></tp:nomenclature-citation-list></tp:nomenclature><tp:treatment-sec sec-type="material" id="SECID0EYLDM"><title>Type.</title><p>Sweden, Gotland, Visby, the old harbour, 6 June 1909, <italic>H. Dahlstedt</italic> (lectotype in S, designated by Doll 1973: 123; isolectotypes in S).</p></tp:treatment-sec><tp:treatment-sec sec-type="description" id="SECID0EAMDM"><title>Description.</title><p>Plants small to middle-sized, 5–10(–15) cm tall. <bold><italic>Leaves</italic></bold> dark green, dull, sparsely hairy, approximately 5–12 cm long and 1.5–2.5(–3.0) cm wide, usually 5–7 times longer than wide, blades narrowly elliptical to narrowly oblanceolate, with 4–6 pairs of lateral lobes; lateral lobes opposite to remote; lateral lobes of the inner leaves narrowly triangular, usually falcate, acute, with a somewhat convex, often denticulate distal margin, proximal margin usually entire, concave; lateral lobes of the outer leaves triangular, distinctly falcate, with an entire or denticulate distal margin; interlobes often long and narrow, plicate and denticulate, blackish rimmed; terminal lobe of the inner leaves with lingulate apex, denticulate margins and/or incised at the base; terminal lobe of the outer leaves often small, triangular/subsagitate, quite often with short, subacute apical lobule; petioles unwinged or narrowly winged, purple, hairy at base. <bold><italic>Scapes</italic></bold> usually as long as leaves and hairy. <bold><italic>Capitulum</italic></bold> convex, 2.5–3.0 cm in diameter, yellow, outer strips grey-purple; inner bracts glaucous greyish-green, pruinose; outer bracts usually 9–12, ovate to lanceolate, usually 6–7(–8) mm long, 2.0–2.5(–3.0) mm broad, greyish-green, suffused red-purple at the apex, with a white hyaline margin, (0.5)–0.1(–0.2) mm broad, erect to subspreading, corniculate; stigmas olive-green, pollen present. <bold><italic>Achenes</italic></bold> yellowish light red-brown, often with relatively short spinules in the upper part, 3–3.6 mm long (incl. the 0.6–0.8 mm long, subconical cone), rostrum 8–9 mm long, pappus white.</p></tp:treatment-sec><tp:treatment-sec sec-type="Flowering period" id="SECID0EXMDM"><title>Flowering period.</title><p>April–May.</p></tp:treatment-sec><tp:treatment-sec sec-type="habitat" id="SECID0E3MDM"><title>Habitat.</title><p>Rocky grasslands (in trampled or eroded areas), dry sandy roadsides. In Kraków-Częstochowa Upland (Kraków Kostrze place) <italic><tp:taxon-name><tp:taxon-name-part taxon-name-part-type="genus" reg="Taraxacum">T.</tp:taxon-name-part><tp:taxon-name-part taxon-name-part-type="species" reg="plumbeum">plumbeum</tp:taxon-name-part></tp:taxon-name></italic> grew on a rocky dry roadside together with <italic><tp:taxon-name><tp:taxon-name-part taxon-name-part-type="genus" reg="Arenaria">Arenaria</tp:taxon-name-part><tp:taxon-name-part taxon-name-part-type="species" reg="serpyllifolia">serpyllifolia</tp:taxon-name-part></tp:taxon-name></italic>, <italic><tp:taxon-name><tp:taxon-name-part taxon-name-part-type="genus" reg="Briza">Briza</tp:taxon-name-part><tp:taxon-name-part taxon-name-part-type="species" reg="media">media</tp:taxon-name-part></tp:taxon-name></italic>, <italic><tp:taxon-name><tp:taxon-name-part taxon-name-part-type="genus" reg="Bromus">Bromus</tp:taxon-name-part><tp:taxon-name-part taxon-name-part-type="species" reg="hordeaceus">hordeaceus</tp:taxon-name-part></tp:taxon-name></italic>, <italic><tp:taxon-name><tp:taxon-name-part taxon-name-part-type="genus" reg="Dianthus">Dianthus</tp:taxon-name-part><tp:taxon-name-part taxon-name-part-type="species" reg="deltoides">deltoides</tp:taxon-name-part></tp:taxon-name></italic>, <italic><tp:taxon-name><tp:taxon-name-part taxon-name-part-type="genus" reg="Dianthus">D.</tp:taxon-name-part><tp:taxon-name-part taxon-name-part-type="species" reg="carthusianorum">carthusianorum</tp:taxon-name-part></tp:taxon-name></italic>, <italic><tp:taxon-name><tp:taxon-name-part taxon-name-part-type="genus" reg="Euphorbia">Euphorbia</tp:taxon-name-part><tp:taxon-name-part taxon-name-part-type="species" reg="cyparissias">cyparissias</tp:taxon-name-part></tp:taxon-name></italic>, <italic><tp:taxon-name><tp:taxon-name-part taxon-name-part-type="genus" reg="Festuca">Festuca</tp:taxon-name-part><tp:taxon-name-part taxon-name-part-type="species" reg="pratensis">pratensis</tp:taxon-name-part></tp:taxon-name></italic>, <italic><tp:taxon-name><tp:taxon-name-part taxon-name-part-type="genus" reg="Fragaria">Fragaria</tp:taxon-name-part><tp:taxon-name-part taxon-name-part-type="species" reg="vesca">vesca</tp:taxon-name-part></tp:taxon-name></italic>, <italic><tp:taxon-name><tp:taxon-name-part taxon-name-part-type="genus" reg="Medicago">Medicago</tp:taxon-name-part><tp:taxon-name-part taxon-name-part-type="species" reg="falcata">falcata</tp:taxon-name-part></tp:taxon-name></italic>, <italic><tp:taxon-name><tp:taxon-name-part taxon-name-part-type="genus" reg="Medicago">M.</tp:taxon-name-part><tp:taxon-name-part taxon-name-part-type="species" reg="lupulina">lupulina</tp:taxon-name-part></tp:taxon-name></italic>, <italic><tp:taxon-name><tp:taxon-name-part taxon-name-part-type="genus" reg="Plantago">Plantago</tp:taxon-name-part><tp:taxon-name-part taxon-name-part-type="species" reg="lanceolata">lanceolata</tp:taxon-name-part></tp:taxon-name></italic>, <italic><tp:taxon-name><tp:taxon-name-part taxon-name-part-type="genus" reg="Plantago">P.</tp:taxon-name-part><tp:taxon-name-part taxon-name-part-type="species" reg="major">major</tp:taxon-name-part></tp:taxon-name></italic>, <italic><tp:taxon-name><tp:taxon-name-part taxon-name-part-type="genus" reg="Poa">Poa</tp:taxon-name-part><tp:taxon-name-part taxon-name-part-type="species" reg="pratensis">pratensis</tp:taxon-name-part></tp:taxon-name></italic>, <italic><tp:taxon-name><tp:taxon-name-part taxon-name-part-type="genus" reg="Potentilla">Potentilla</tp:taxon-name-part><tp:taxon-name-part taxon-name-part-type="species" reg="arenaria">arenaria</tp:taxon-name-part></tp:taxon-name></italic>, <italic><tp:taxon-name><tp:taxon-name-part taxon-name-part-type="genus" reg="Trifolium">Trifolium</tp:taxon-name-part><tp:taxon-name-part taxon-name-part-type="species" reg="repens">repens</tp:taxon-name-part></tp:taxon-name></italic>, <italic><tp:taxon-name><tp:taxon-name-part taxon-name-part-type="genus" reg="Veroncia">Veroncia</tp:taxon-name-part><tp:taxon-name-part taxon-name-part-type="species" reg="arvensis">arvensis</tp:taxon-name-part></tp:taxon-name></italic>. In Wielkopolska Lowland (Stare Bielice place) we noticed this species on the sandy roadside, accompanied by <italic><tp:taxon-name><tp:taxon-name-part taxon-name-part-type="genus" reg="Achillea">Achillea</tp:taxon-name-part><tp:taxon-name-part taxon-name-part-type="species" reg="millefolium">millefolium</tp:taxon-name-part></tp:taxon-name></italic>, <italic><tp:taxon-name><tp:taxon-name-part taxon-name-part-type="genus" reg="Artemisia">Artemisia</tp:taxon-name-part><tp:taxon-name-part taxon-name-part-type="species" reg="campestris">campestris</tp:taxon-name-part></tp:taxon-name></italic>, <italic><tp:taxon-name><tp:taxon-name-part taxon-name-part-type="genus" reg="Cerastium">Cerastium</tp:taxon-name-part><tp:taxon-name-part taxon-name-part-type="species" reg="semidecandrum">semidecandrum</tp:taxon-name-part></tp:taxon-name></italic>, <italic><tp:taxon-name><tp:taxon-name-part taxon-name-part-type="genus" reg="Elymus">Elymus</tp:taxon-name-part><tp:taxon-name-part taxon-name-part-type="species" reg="repens">repens</tp:taxon-name-part></tp:taxon-name></italic>, <italic><tp:taxon-name><tp:taxon-name-part taxon-name-part-type="genus" reg="Festuca">Festuca</tp:taxon-name-part><tp:taxon-name-part taxon-name-part-type="species" reg="rubra">rubra</tp:taxon-name-part></tp:taxon-name></italic>, <italic><tp:taxon-name><tp:taxon-name-part taxon-name-part-type="genus" reg="Lamium">Lamium</tp:taxon-name-part><tp:taxon-name-part taxon-name-part-type="species" reg="purpureum">purpureum</tp:taxon-name-part></tp:taxon-name></italic>, <italic><tp:taxon-name><tp:taxon-name-part taxon-name-part-type="genus" reg="Medicago">Medicago</tp:taxon-name-part><tp:taxon-name-part taxon-name-part-type="species" reg="falcata">falcata</tp:taxon-name-part></tp:taxon-name></italic>, <italic><tp:taxon-name><tp:taxon-name-part taxon-name-part-type="genus" reg="Plantago">Plantago</tp:taxon-name-part><tp:taxon-name-part taxon-name-part-type="species" reg="lanceolata">lanceolata</tp:taxon-name-part></tp:taxon-name></italic>, <italic><tp:taxon-name><tp:taxon-name-part taxon-name-part-type="genus" reg="Plantago">P.</tp:taxon-name-part><tp:taxon-name-part taxon-name-part-type="species" reg="major">major</tp:taxon-name-part></tp:taxon-name></italic>, <italic><tp:taxon-name><tp:taxon-name-part taxon-name-part-type="genus" reg="Potentilla">Potentilla</tp:taxon-name-part><tp:taxon-name-part taxon-name-part-type="species" reg="argentea">argentea</tp:taxon-name-part></tp:taxon-name></italic>, <italic><tp:taxon-name><tp:taxon-name-part taxon-name-part-type="genus" reg="Rosa">Rosa</tp:taxon-name-part><tp:taxon-name-part taxon-name-part-type="species" reg="canina">canina</tp:taxon-name-part></tp:taxon-name></italic>, <italic><tp:taxon-name><tp:taxon-name-part taxon-name-part-type="genus" reg="Rumex">Rumex</tp:taxon-name-part><tp:taxon-name-part taxon-name-part-type="species" reg="acetosa">acetosa</tp:taxon-name-part></tp:taxon-name></italic>, <italic><tp:taxon-name><tp:taxon-name-part taxon-name-part-type="genus" reg="Sedum">Sedum</tp:taxon-name-part><tp:taxon-name-part taxon-name-part-type="species" reg="sexangulare">sexangulare</tp:taxon-name-part></tp:taxon-name></italic>, <italic><tp:taxon-name><tp:taxon-name-part taxon-name-part-type="genus" reg="Taraxacum">Taraxacum</tp:taxon-name-part><tp:taxon-name-part taxon-name-part-type="species" reg="proximum">proximum</tp:taxon-name-part></tp:taxon-name></italic>, <italic><tp:taxon-name><tp:taxon-name-part taxon-name-part-type="genus" reg="Tragopogon">Tragopogon</tp:taxon-name-part><tp:taxon-name-part taxon-name-part-type="species" reg="pratensis">pratensis</tp:taxon-name-part></tp:taxon-name></italic>.</p></tp:treatment-sec><tp:treatment-sec sec-type="Somatic chromosome number" id="SECID0ECYDM"><title>Somatic chromosome number.</title><p>24 (<xref ref-type="bibr" rid="B124">Wolanin and Musiał 2017</xref>).</p></tp:treatment-sec><tp:treatment-sec sec-type="distribution" id="SECID0EMYDM"><title>General distribution.</title><p>Switzerland, Italy, Austria, Germany, the Czech Republic, Poland, Ukraine, Slovakia, Denmark (<xref ref-type="bibr" rid="B114">Van Soest 1967</xref>; <xref ref-type="bibr" rid="B102">Tacik 1980</xref>; <xref ref-type="bibr" rid="B54">Lundevall and Øllgaard 1999</xref>; <xref ref-type="bibr" rid="B108">Uhlemann 2003</xref>; <xref ref-type="bibr" rid="B116">Vašut 2003</xref>; <xref ref-type="bibr" rid="B7">Conti et al. 2005</xref>; <xref ref-type="bibr" rid="B103">Trávníček et al. 2010</xref>; <xref ref-type="bibr" rid="B75">Nobis et al. 2020b</xref>).</p></tp:treatment-sec><tp:treatment-sec sec-type="distribution" id="SECID0ESZDM"><title>Distribution in Poland.</title><p>Scattered localities in northern and southern Poland, moderately frequent (Fig. <xref ref-type="fig" rid="F23">23C</xref>).</p></tp:treatment-sec><tp:treatment-sec sec-type="material" id="SECID0E3ZDM"><title>Specimens examined.</title><p><bold>AB09</bold> – Dźwirzyno, lawn on sandy soil, <named-content xmlns:xlink="http://www.w3.org/1999/xlink" content-type="dwc:verbatimCoordinates" xlink:type="simple"><named-content content-type="geo-json" specific-use="{&#34;type&#34;:&#34;Point&#34;,&#34;coordinates&#34;:[15.433056,54.162500]}" id="NCID0EH1DM" xlink:type="simple">54°09'45"N, 15°25'59"E</named-content></named-content>, 2 May 2017, <italic>M. Wolanin</italic> (003358, 003369 <abbrev xmlns:xlink="http://www.w3.org/1999/xlink" xlink:title="University of Rzeszów" id="ABBRID0EO1DM" xlink:type="simple">UR</abbrev>); <bold>AB22</bold> – Warszów, ditch at forest edge, <named-content xmlns:xlink="http://www.w3.org/1999/xlink" content-type="dwc:verbatimCoordinates" xlink:type="simple"><named-content content-type="geo-json" specific-use="{&#34;type&#34;:&#34;Point&#34;,&#34;coordinates&#34;:[14.315000,53.894444]}" id="NCID0EX1DM" xlink:type="simple">53°53'40"N, 14°18'54"E</named-content></named-content>, 30 April 2017, <italic>M. Wolanin</italic> (003334, 003350 <abbrev xmlns:xlink="http://www.w3.org/1999/xlink" xlink:title="University of Rzeszów" id="ABBRID0E51DM" xlink:type="simple">UR</abbrev>); <bold>AB23</bold> – Międzyzdroje, klomb, <named-content xmlns:xlink="http://www.w3.org/1999/xlink" content-type="dwc:verbatimCoordinates" xlink:type="simple"><named-content content-type="geo-json" specific-use="{&#34;type&#34;:&#34;Point&#34;,&#34;coordinates&#34;:[14.453611,53.934444]}" id="NCID0EH2DM" xlink:type="simple">53°56'04"N, 14°27'13"E</named-content></named-content>, 30 April 2017, <italic>M. Wolanin</italic> (003333, 003335 <abbrev xmlns:xlink="http://www.w3.org/1999/xlink" xlink:title="University of Rzeszów" id="ABBRID0EO2DM" xlink:type="simple">UR</abbrev>); <bold>BC51</bold> – Drezdenko, lawn close to cemetery fence, <named-content xmlns:xlink="http://www.w3.org/1999/xlink" content-type="dwc:verbatimCoordinates" xlink:type="simple"><named-content content-type="geo-json" specific-use="{&#34;type&#34;:&#34;Point&#34;,&#34;coordinates&#34;:[15.821944,52.835000]}" id="NCID0EX2DM" xlink:type="simple">52°50'06"N, 15°49'19"E</named-content></named-content>, 18 April 2016, <italic>M. Wolanin</italic> (003285 <abbrev xmlns:xlink="http://www.w3.org/1999/xlink" xlink:title="University of Rzeszów" id="ABBRID0E52DM" xlink:type="simple">UR</abbrev>); <bold>BC52</bold> – Stare Bielice, sandy roadside, <named-content xmlns:xlink="http://www.w3.org/1999/xlink" content-type="dwc:verbatimCoordinates" xlink:type="simple"><named-content content-type="geo-json" specific-use="{&#34;type&#34;:&#34;Point&#34;,&#34;coordinates&#34;:[15.917778,52.849167]}" id="NCID0EH3DM" xlink:type="simple">52°50'57"N, 15°55'04"E</named-content></named-content>, 18 April 2016, <italic>M. Wolanin</italic> (003298 <abbrev xmlns:xlink="http://www.w3.org/1999/xlink" xlink:title="University of Rzeszów" id="ABBRID0EO3DM" xlink:type="simple">UR</abbrev>); <bold>BD43</bold> – Kębłowo, lawn in cemetery, <named-content xmlns:xlink="http://www.w3.org/1999/xlink" content-type="dwc:verbatimCoordinates" xlink:type="simple"><named-content content-type="geo-json" specific-use="{&#34;type&#34;:&#34;Point&#34;,&#34;coordinates&#34;:[16.111111,52.051111]}" id="NCID0EX3DM" xlink:type="simple">52°03'04"N, 16°06'40"E</named-content></named-content>, 19 April 2016, <italic>M. Wolanin</italic> (003380 <abbrev xmlns:xlink="http://www.w3.org/1999/xlink" xlink:title="University of Rzeszów" id="ABBRID0E53DM" xlink:type="simple">UR</abbrev>); between Kębłowo and Świętno, dry field road side, <named-content xmlns:xlink="http://www.w3.org/1999/xlink" content-type="dwc:verbatimCoordinates" xlink:type="simple"><named-content content-type="geo-json" specific-use="{&#34;type&#34;:&#34;Point&#34;,&#34;coordinates&#34;:[16.090000,52.042778]}" id="NCID0EF4DM" xlink:type="simple">52°02'34"N, 16°05'24"E</named-content></named-content>, 19 April 2016, <italic>M. Wolanin</italic> (003259 <abbrev xmlns:xlink="http://www.w3.org/1999/xlink" xlink:title="University of Rzeszów" id="ABBRID0EM4DM" xlink:type="simple">UR</abbrev>); <bold>BD53</bold> – Kaszczor, lawn in cemetery, <named-content xmlns:xlink="http://www.w3.org/1999/xlink" content-type="dwc:verbatimCoordinates" xlink:type="simple"><named-content content-type="geo-json" specific-use="{&#34;type&#34;:&#34;Point&#34;,&#34;coordinates&#34;:[16.166944,51.955278]}" id="NCID0EV4DM" xlink:type="simple">51°57'19"N, 16°10'01"E</named-content></named-content>, 19 April 2016, <italic>M. Wolanin</italic> (003563 <abbrev xmlns:xlink="http://www.w3.org/1999/xlink" xlink:title="University of Rzeszów" id="ABBRID0E34DM" xlink:type="simple">UR</abbrev>); <bold>BE89</bold> – Strzelin: (...) near Wyszonowice, 23 May 1942, <italic>E. Schalow</italic> (WRSL); <bold>BF07</bold> – Stolec distr. Ząbkowice Śląskie, paths near calcareous rock, <named-content xmlns:xlink="http://www.w3.org/1999/xlink" content-type="dwc:verbatimCoordinates" xlink:type="simple"><named-content content-type="geo-json" specific-use="{&#34;type&#34;:&#34;Point&#34;,&#34;coordinates&#34;:[16.873889,50.596944]}" id="NCID0EJ5DM" xlink:type="simple">50°35'49"N, 16°52'26"E</named-content></named-content>, 18 April 2017, <italic>M. Wolanin</italic> (003443 <abbrev xmlns:xlink="http://www.w3.org/1999/xlink" xlink:title="University of Rzeszów" id="ABBRID0EQ5DM" xlink:type="simple">UR</abbrev>); Stolec distr. Ząbkowice Śląskie, limestone hill near Stolec, roadside, 04 June 1972, <italic>E. Kozioł</italic> (34508 WRSL); <bold>DC32</bold> – vicinity of Golub-Dobrzyń, roadside close to Okonin Lake, <named-content xmlns:xlink="http://www.w3.org/1999/xlink" content-type="dwc:verbatimCoordinates" xlink:type="simple"><named-content content-type="geo-json" specific-use="{&#34;type&#34;:&#34;Point&#34;,&#34;coordinates&#34;:[18.961111,53.074167]}" id="NCID0E25DM" xlink:type="simple">53°04'27"N, 18°57'40"E</named-content></named-content>, 29 April 2018, <italic>M. Wolanin</italic> (003476 <abbrev xmlns:xlink="http://www.w3.org/1999/xlink" xlink:title="University of Rzeszów" id="ABBRID0EC6DM" xlink:type="simple">UR</abbrev>); <bold>DC35</bold> – Rypin (Bukowa street 7), lawn, <named-content xmlns:xlink="http://www.w3.org/1999/xlink" content-type="dwc:verbatimCoordinates" xlink:type="simple"><named-content content-type="geo-json" specific-use="{&#34;type&#34;:&#34;Point&#34;,&#34;coordinates&#34;:[19.419722,53.071389]}" id="NCID0EL6DM" xlink:type="simple">53°04'17"N, 19°25'11"E</named-content></named-content>, 28 April 2018, <italic>M. Wolanin</italic> (003452 <abbrev xmlns:xlink="http://www.w3.org/1999/xlink" xlink:title="University of Rzeszów" id="ABBRID0ES6DM" xlink:type="simple">UR</abbrev>); <bold>DC41</bold> – Sąsieczno, pine forest edge, <named-content xmlns:xlink="http://www.w3.org/1999/xlink" content-type="dwc:verbatimCoordinates" xlink:type="simple"><named-content content-type="geo-json" specific-use="{&#34;type&#34;:&#34;Point&#34;,&#34;coordinates&#34;:[18.843889,52.950833]}" id="NCID0E26DM" xlink:type="simple">52°57'03"N, 18°50'38"E</named-content></named-content>; 29 April 2018, <italic>M. Wolanin</italic> (003471 <abbrev xmlns:xlink="http://www.w3.org/1999/xlink" xlink:title="University of Rzeszów" id="ABBRID0ECAEM" xlink:type="simple">UR</abbrev>); <bold>DC63</bold> – Winduga near Włocławek, roadside in pine forest, <named-content xmlns:xlink="http://www.w3.org/1999/xlink" content-type="dwc:verbatimCoordinates" xlink:type="simple"><named-content content-type="geo-json" specific-use="{&#34;type&#34;:&#34;Point&#34;,&#34;coordinates&#34;:[19.021389,52.721667]}" id="NCID0ELAEM" xlink:type="simple">52°43'18"N, 19°01'17"E</named-content></named-content>, 29 April 2018, <italic>M. Wolanin</italic> (003459 <abbrev xmlns:xlink="http://www.w3.org/1999/xlink" xlink:title="University of Rzeszów" id="ABBRID0ESAEM" xlink:type="simple">UR</abbrev>); <bold>DF06</bold> – Kroczyce, path on calcareous rock, <named-content xmlns:xlink="http://www.w3.org/1999/xlink" content-type="dwc:verbatimCoordinates" xlink:type="simple"><named-content content-type="geo-json" specific-use="{&#34;type&#34;:&#34;Point&#34;,&#34;coordinates&#34;:[19.530278,50.572222]}" id="NCID0E2AEM" xlink:type="simple">50°34'20"N, 19°31'49"E</named-content></named-content>, 12 April 2016, <italic>M. Wolanin</italic> (003502 <abbrev xmlns:xlink="http://www.w3.org/1999/xlink" xlink:title="University of Rzeszów" id="ABBRID0ECBEM" xlink:type="simple">UR</abbrev>); Rzędkowice, path on S slope of calcareous rock, <named-content xmlns:xlink="http://www.w3.org/1999/xlink" content-type="dwc:verbatimCoordinates" xlink:type="simple"><named-content content-type="geo-json" specific-use="{&#34;type&#34;:&#34;Point&#34;,&#34;coordinates&#34;:[19.485278,50.575278]}" id="NCID0EJBEM" xlink:type="simple">50°34'31"N, 19°29'07"E</named-content></named-content>, 14 April 2014, <italic>M. Wolanin</italic> (003403 <abbrev xmlns:xlink="http://www.w3.org/1999/xlink" xlink:title="University of Rzeszów" id="ABBRID0EQBEM" xlink:type="simple">UR</abbrev>); Mirów, grassland on rocks overgrown by shrubs, <named-content xmlns:xlink="http://www.w3.org/1999/xlink" content-type="dwc:verbatimCoordinates" xlink:type="simple"><named-content content-type="geo-json" specific-use="{&#34;type&#34;:&#34;Point&#34;,&#34;coordinates&#34;:[19.480833,50.614722]}" id="NCID0EXBEM" xlink:type="simple">50°36'53"N, 19°28'51"E</named-content></named-content>, 1 May 2021, <italic>M. Wolanin</italic> (003596 <abbrev xmlns:xlink="http://www.w3.org/1999/xlink" xlink:title="University of Rzeszów" id="ABBRID0E5BEM" xlink:type="simple">UR</abbrev>); <bold>DF37</bold> – Klucze, sandy roadside, 15 June 1953, <italic><tp:taxon-name><tp:taxon-name-part taxon-name-part-type="genus" reg="Taraxacum">T.</tp:taxon-name-part></tp:taxon-name> Tacik</italic> (570166 KRAM); <bold>DF48</bold> – Sąspów near Ojców, sunny W slope near church, <named-content xmlns:xlink="http://www.w3.org/1999/xlink" content-type="dwc:verbatimCoordinates" xlink:type="simple"><named-content content-type="geo-json" specific-use="{&#34;type&#34;:&#34;Point&#34;,&#34;coordinates&#34;:[19.771944,50.223333]}" id="NCID0ERCEM" xlink:type="simple">50°13'24"N, 19°46'19"E</named-content></named-content>, 21 April 2015, <italic>M. Wolanin</italic> (003404 <abbrev xmlns:xlink="http://www.w3.org/1999/xlink" xlink:title="University of Rzeszów" id="ABBRID0EYCEM" xlink:type="simple">UR</abbrev>); <bold>DF58</bold> – Słoneczne Skały, rock crumbs at rock base, on SW side of rock, <named-content xmlns:xlink="http://www.w3.org/1999/xlink" content-type="dwc:verbatimCoordinates" xlink:type="simple"><named-content content-type="geo-json" specific-use="{&#34;type&#34;:&#34;Point&#34;,&#34;coordinates&#34;:[19.764167,50.202500]}" id="NCID0EBDEM" xlink:type="simple">50°12'09"N, 19°45'51"E</named-content></named-content>, 30 April 2013, <italic>M. Wolanin</italic> (003258 <abbrev xmlns:xlink="http://www.w3.org/1999/xlink" xlink:title="University of Rzeszów" id="ABBRID0EIDEM" xlink:type="simple">UR</abbrev>); Bolechowice, calcareous rocks, 1 May 1976, <italic>H.</italic>, <italic><tp:taxon-name><tp:taxon-name-part taxon-name-part-type="genus" reg="Taraxacum">T.</tp:taxon-name-part></tp:taxon-name></italic> &amp; <italic>J. Tacik</italic> (388114 KRAM); Dolina Kluczwody, rocky cliff, 24 April 1977, <italic>H. Trzcińska-Tacik</italic> (388109, 575842 KRAM); Ojców, calcareous rocks near Ciemna Cave (near the path), 3 May 1952, <italic>A. Jasiewicz</italic> (439041 KRAM); <bold>DF66</bold> – Wygiełzów near Chrzanów, grassland near military bunker, 19 May 1975, <italic><tp:taxon-name><tp:taxon-name-part taxon-name-part-type="genus" reg="Taraxacum">T.</tp:taxon-name-part></tp:taxon-name> Tacik</italic> (387559 KRAM); <bold>DF69</bold> – Kraków (Kostrze), roadside, <named-content xmlns:xlink="http://www.w3.org/1999/xlink" content-type="dwc:verbatimCoordinates" xlink:type="simple"><named-content content-type="geo-json" specific-use="{&#34;type&#34;:&#34;Point&#34;,&#34;coordinates&#34;:[19.866111,50.035556]}" id="NCID0EKEEM" xlink:type="simple">50°02'08"N, 19°51'58"E</named-content></named-content>, 12 April 2016, <italic>M. Wolanin</italic> (003498 <abbrev xmlns:xlink="http://www.w3.org/1999/xlink" xlink:title="University of Rzeszów" id="ABBRID0EREEM" xlink:type="simple">UR</abbrev>); Pychowicka Górka, grassland on rocky-humus soil, <named-content xmlns:xlink="http://www.w3.org/1999/xlink" content-type="dwc:verbatimCoordinates" xlink:type="simple"><named-content content-type="geo-json" specific-use="{&#34;type&#34;:&#34;Point&#34;,&#34;coordinates&#34;:[19.880000,50.031389]}" id="NCID0EYEEM" xlink:type="simple">50°01'53"N, 19°52'48"E</named-content></named-content>, 29 April 2013, <italic>M. Wolanin</italic> (003445 <abbrev xmlns:xlink="http://www.w3.org/1999/xlink" xlink:title="University of Rzeszów" id="ABBRID0E6EEM" xlink:type="simple">UR</abbrev>); Pychowicka Górka, grassland on rock, <named-content xmlns:xlink="http://www.w3.org/1999/xlink" content-type="dwc:verbatimCoordinates" xlink:type="simple"><named-content content-type="geo-json" specific-use="{&#34;type&#34;:&#34;Point&#34;,&#34;coordinates&#34;:[19.883333,50.030556]}" id="NCID0EGFEM" xlink:type="simple">50°01'50"N, 19°53'00"E</named-content></named-content>, 29 April 2013, <italic>M. Wolanin</italic> (003464 <abbrev xmlns:xlink="http://www.w3.org/1999/xlink" xlink:title="University of Rzeszów" id="ABBRID0ENFEM" xlink:type="simple">UR</abbrev>); Pychowice, sunny hillock, 11 May 1975, <italic><tp:taxon-name><tp:taxon-name-part taxon-name-part-type="genus" reg="Taraxacum">T.</tp:taxon-name-part></tp:taxon-name> Tacik</italic> (392447 KRAM); <bold>DF78</bold> – Tyniec Podgórki (Góra Wielkanoc), path on rocky-humus soil, <named-content xmlns:xlink="http://www.w3.org/1999/xlink" content-type="dwc:verbatimCoordinates" xlink:type="simple"><named-content content-type="geo-json" specific-use="{&#34;type&#34;:&#34;Point&#34;,&#34;coordinates&#34;:[19.815833,50.017222]}" id="NCID0E5FEM" xlink:type="simple">50°01'02"N, 19°48'57"E</named-content></named-content>, 29 April 2013, <italic>M. Wolanin</italic> (003320 <abbrev xmlns:xlink="http://www.w3.org/1999/xlink" xlink:title="University of Rzeszów" id="ABBRID0EFGEM" xlink:type="simple">UR</abbrev>); <tp:taxon-name>Skawina</tp:taxon-name>, sandy square near road, 5 May 1976, <italic>H. Trzecińska-Tacik</italic> (388116 KRAM); <bold>EC67</bold> – Pawłówek near Pułtusk, grassland, 8 May 2015, <italic>J. Marciniuk</italic>, <italic>P. Marciniuk</italic> (Herb. J&amp;P Marciniuk); Szygłówek near Pułtusk, grassland near pine forest, 8 May 2015, <italic>J. Marciniuk</italic>, <italic>P. Marciniuk</italic> (Herb. J&amp;P Marciniuk); <bold>ED11</bold> – Młodzieszyn, pine forest edge, <named-content xmlns:xlink="http://www.w3.org/1999/xlink" content-type="dwc:verbatimCoordinates" xlink:type="simple"><named-content content-type="geo-json" specific-use="{&#34;type&#34;:&#34;Point&#34;,&#34;coordinates&#34;:[20.206389,52.316667]}" id="NCID0E4GEM" xlink:type="simple">52°19'00"N, 20°12'23"E</named-content></named-content>, 28 April 2018, <italic>M. Wolanin</italic> (003456 <abbrev xmlns:xlink="http://www.w3.org/1999/xlink" xlink:title="University of Rzeszów" id="ABBRID0EEHEM" xlink:type="simple">UR</abbrev>); <bold>EE83</bold> – Góra Zalejowa, fissure in rock, <named-content xmlns:xlink="http://www.w3.org/1999/xlink" content-type="dwc:verbatimCoordinates" xlink:type="simple"><named-content content-type="geo-json" specific-use="{&#34;type&#34;:&#34;Point&#34;,&#34;coordinates&#34;:[20.458333,50.818611]}" id="NCID0ENHEM" xlink:type="simple">50°49'07"N, 20°27'30"E</named-content></named-content>, 20 April 2016, <italic>M. Wolanin</italic> (003415 <abbrev xmlns:xlink="http://www.w3.org/1999/xlink" xlink:title="University of Rzeszów" id="ABBRID0EUHEM" xlink:type="simple">UR</abbrev>); <bold>FD09</bold> – Bużka, sandy roadside, <named-content xmlns:xlink="http://www.w3.org/1999/xlink" content-type="dwc:verbatimCoordinates" xlink:type="simple"><named-content content-type="geo-json" specific-use="{&#34;type&#34;:&#34;Point&#34;,&#34;coordinates&#34;:[22.898889,52.357500]}" id="NCID0E4HEM" xlink:type="simple">52°21'27"N, 22°53'56"E</named-content></named-content>, 25 April 2016, <italic>M. Wolanin</italic> (003272 <abbrev xmlns:xlink="http://www.w3.org/1999/xlink" xlink:title="University of Rzeszów" id="ABBRID0EEIEM" xlink:type="simple">UR</abbrev>); Kózki, pastured grassland near Kózki reserve, <named-content xmlns:xlink="http://www.w3.org/1999/xlink" content-type="dwc:verbatimCoordinates" xlink:type="simple"><named-content content-type="geo-json" specific-use="{&#34;type&#34;:&#34;Point&#34;,&#34;coordinates&#34;:[22.869444,52.360833]}" id="NCID0ELIEM" xlink:type="simple">52°21'39"N, 22°52'10"E</named-content></named-content>, 25 April 2016, <italic>M. Wolanin</italic> (003311 <abbrev xmlns:xlink="http://www.w3.org/1999/xlink" xlink:title="University of Rzeszów" id="ABBRID0ESIEM" xlink:type="simple">UR</abbrev>); <bold>FD45</bold> – between Biardy and Grezówka-Kolonia, field road hardened with crushed concrete, <named-content xmlns:xlink="http://www.w3.org/1999/xlink" content-type="dwc:verbatimCoordinates" xlink:type="simple"><named-content content-type="geo-json" specific-use="{&#34;type&#34;:&#34;Point&#34;,&#34;coordinates&#34;:[22.309167,52.010000]}" id="NCID0E2IEM" xlink:type="simple">52°00'36"N, 22°18'33"E</named-content></named-content>, 27 April 2016, <italic>M. Wolanin</italic> (003533 <abbrev xmlns:xlink="http://www.w3.org/1999/xlink" xlink:title="University of Rzeszów" id="ABBRID0ECJEM" xlink:type="simple">UR</abbrev>); <bold>FE84</bold> – between Zaklików and Lipa, sandy square at pine forest edge, <named-content xmlns:xlink="http://www.w3.org/1999/xlink" content-type="dwc:verbatimCoordinates" xlink:type="simple"><named-content content-type="geo-json" specific-use="{&#34;type&#34;:&#34;Point&#34;,&#34;coordinates&#34;:[22.077500,50.709444]}" id="NCID0ELJEM" xlink:type="simple">50°42'34"N, 22°04'39"E</named-content></named-content>, 19 April 2019, <italic>M. Wolanin</italic> (003583 <abbrev xmlns:xlink="http://www.w3.org/1999/xlink" xlink:title="University of Rzeszów" id="ABBRID0ESJEM" xlink:type="simple">UR</abbrev>); <bold>FF09</bold> – Wola Mała, sandy square at pine forest edge, <named-content xmlns:xlink="http://www.w3.org/1999/xlink" content-type="dwc:verbatimCoordinates" xlink:type="simple"><named-content content-type="geo-json" specific-use="{&#34;type&#34;:&#34;Point&#34;,&#34;coordinates&#34;:[22.763333,50.547222]}" id="NCID0E2JEM" xlink:type="simple">50°32'50"N, 22°45'48"E</named-content></named-content>, 13 April 2019, <italic>M. Wolanin</italic> (003581 <abbrev xmlns:xlink="http://www.w3.org/1999/xlink" xlink:title="University of Rzeszów" id="ABBRID0ECKEM" xlink:type="simple">UR</abbrev>).</p></tp:treatment-sec><tp:treatment-sec sec-type="notes" id="SECID0EGKEM"><title>Notes.</title><p>Plant very variable in morphology, which can cause problems in determination where achenes are absent. In the Polish lowlands, we noted this species mainly in dry and warm semi-ruderal habitats (usually on sandy soils), and the specimens were relatively homogeneous in their morphological features, such as: leaves with quite wide, entire or slightly toothed side lobes and suberect or patent outer phyllaries. In upland areas, in rock grasslands, the species show greater variability of morphology compared to lowland populations. In general, side lobes are narrower, more numerous and slightly more serrated, interlobia are wider and incised, and outer phyllaries are narrower and more recurved. Specimens growing in extremely dry and rocky habitats, usually with strongly dissected leaves, may resemble <italic><tp:taxon-name><tp:taxon-name-part taxon-name-part-type="genus" reg="Taraxacum">T.</tp:taxon-name-part><tp:taxon-name-part taxon-name-part-type="species" reg="tenuilobum">tenuilobum</tp:taxon-name-part></tp:taxon-name></italic>, however the terminal lobe in <italic><tp:taxon-name><tp:taxon-name-part taxon-name-part-type="genus" reg="Taraxacum">T.</tp:taxon-name-part><tp:taxon-name-part taxon-name-part-type="species" reg="plumbeum">plumbeum</tp:taxon-name-part></tp:taxon-name></italic> has a slightly different shape, with a tongue-shaped apex slightly incised on both sides in the base, and much smaller teeth and lobules in the interlobes in relation to the side lobes. The yellowish light red-brown hue of the achenes is a very useful diagnostic feature typical of <italic><tp:taxon-name><tp:taxon-name-part taxon-name-part-type="genus" reg="Taraxacum">T.</tp:taxon-name-part><tp:taxon-name-part taxon-name-part-type="species" reg="plumbeum">plumbeum</tp:taxon-name-part></tp:taxon-name></italic> (Figs <xref ref-type="fig" rid="F28">28</xref>, <xref ref-type="fig" rid="F29">29</xref>).</p><fig id="F28" position="float" orientation="portrait"><object-id xmlns:xlink="http://www.w3.org/1999/xlink" content-type="doi" xlink:type="simple">10.3897/phytokeys.224.99463.figure28</object-id><object-id xmlns:xlink="http://www.w3.org/1999/xlink" content-type="arpha" xlink:type="simple">16E5F838-BFC1-56B6-920B-1C46FB0CF20A</object-id><label>Figure 28.</label><caption><p>Variation in leaf shape in <italic><tp:taxon-name><tp:taxon-name-part taxon-name-part-type="genus" reg="Taraxacum">T.</tp:taxon-name-part><tp:taxon-name-part taxon-name-part-type="species" reg="plumbeum">plumbeum</tp:taxon-name-part></tp:taxon-name></italic>; locality – Kraków Kostrze (<italic>M. Wolanin</italic> 2016 <abbrev xmlns:xlink="http://www.w3.org/1999/xlink" xlink:title="University of Rzeszów" id="ABBRID0EKMEM" xlink:type="simple">UR</abbrev>). Scale bar: 5 cm.</p></caption><graphic xmlns:xlink="http://www.w3.org/1999/xlink" xlink:href="phytokeys-224-001_article-99463__-g028.jpg" position="float" orientation="portrait" xlink:type="simple" id="oo_833364.jpg"><uri content-type="original_file" xlink:type="simple">https://binary.pensoft.net/fig/833364</uri></graphic></fig><fig id="F29" position="float" orientation="portrait"><object-id xmlns:xlink="http://www.w3.org/1999/xlink" content-type="doi" xlink:type="simple">10.3897/phytokeys.224.99463.figure29</object-id><object-id xmlns:xlink="http://www.w3.org/1999/xlink" content-type="arpha" xlink:type="simple">DFD6A366-C321-51F3-A1D7-81F07DA52650</object-id><label>Figure 29.</label><caption><p><italic><tp:taxon-name><tp:taxon-name-part taxon-name-part-type="genus" reg="Taraxacum">Taraxacum</tp:taxon-name-part><tp:taxon-name-part taxon-name-part-type="species" reg="plumbeum">plumbeum</tp:taxon-name-part></tp:taxon-name></italic>; locality – between Zaklików and Lipa, 2019, photo by M. Wolanin.</p></caption><graphic xmlns:xlink="http://www.w3.org/1999/xlink" xlink:href="phytokeys-224-001_article-99463__-g029.jpg" position="float" orientation="portrait" xlink:type="simple" id="oo_833365.jpg"><uri content-type="original_file" xlink:type="simple">https://binary.pensoft.net/fig/833365</uri></graphic></fig></tp:treatment-sec><tp:treatment-sec><!--Section generated to contain objects referenced in tp:taxon-treatment.--><fig id="F23" position="float" orientation="portrait"><object-id xmlns:xlink="http://www.w3.org/1999/xlink" content-type="doi" xlink:type="simple">10.3897/phytokeys.224.99463.figure23</object-id><object-id xmlns:xlink="http://www.w3.org/1999/xlink" content-type="arpha" xlink:type="simple">C70C484A-575A-526B-BDAA-8365064867D1</object-id><label>Figure 23.</label><caption><p>Distribution maps of <tp:taxon-name><tp:taxon-name-part taxon-name-part-type="genus" reg="Taraxacum">Taraxacum</tp:taxon-name-part><tp:taxon-name-part taxon-name-part-type="infraspecific-rank">sect.</tp:taxon-name-part><tp:taxon-name-part taxon-name-part-type="section" reg="Erythrosperma">Erythrosperma</tp:taxon-name-part></tp:taxon-name> in Poland <bold>A</bold><italic><tp:taxon-name><tp:taxon-name-part taxon-name-part-type="genus" reg="Taraxacum">T.</tp:taxon-name-part><tp:taxon-name-part taxon-name-part-type="species" reg="lacistophyllum">lacistophyllum</tp:taxon-name-part></tp:taxon-name></italic><bold>B</bold><italic><tp:taxon-name><tp:taxon-name-part taxon-name-part-type="genus" reg="Taraxacum">T.</tp:taxon-name-part><tp:taxon-name-part taxon-name-part-type="species" reg="parnassicum">parnassicum</tp:taxon-name-part></tp:taxon-name></italic><bold>C</bold><italic><tp:taxon-name><tp:taxon-name-part taxon-name-part-type="genus" reg="Taraxacum">T.</tp:taxon-name-part><tp:taxon-name-part taxon-name-part-type="species" reg="plumbeum">plumbeum</tp:taxon-name-part></tp:taxon-name></italic><bold>D</bold><italic><tp:taxon-name><tp:taxon-name-part taxon-name-part-type="genus" reg="Taraxacum">T.</tp:taxon-name-part><tp:taxon-name-part taxon-name-part-type="species" reg="proximum">proximum</tp:taxon-name-part></tp:taxon-name></italic><bold>E</bold><italic><tp:taxon-name><tp:taxon-name-part taxon-name-part-type="genus" reg="Taraxacum">T.</tp:taxon-name-part><tp:taxon-name-part taxon-name-part-type="species" reg="sandomiriense">sandomiriense</tp:taxon-name-part></tp:taxon-name></italic><bold>F</bold><italic><tp:taxon-name><tp:taxon-name-part taxon-name-part-type="genus" reg="Taraxacum">T.</tp:taxon-name-part><tp:taxon-name-part taxon-name-part-type="species" reg="scanicum">scanicum</tp:taxon-name-part></tp:taxon-name></italic>; black square – localities recorded during field studies, black circle – other localities known from herbarium data.</p></caption><graphic xmlns:xlink="http://www.w3.org/1999/xlink" xlink:href="phytokeys-224-001_article-99463__-g023.jpg" position="float" orientation="portrait" xlink:type="simple" id="oo_833359.jpg"><uri content-type="original_file" xlink:type="simple">https://binary.pensoft.net/fig/833359</uri></graphic></fig></tp:treatment-sec><ref-list><ref id="B124"><mixed-citation xmlns:xlink="http://www.w3.org/1999/xlink" xlink:type="simple"><person-group><name name-style="western"><surname>Wolanin</surname><given-names>M</given-names></name><name name-style="western"><surname>Musiał</surname><given-names>K</given-names></name></person-group> (<year>2017</year>) <article-title>Chromosome numbers in 11 species of <tp:taxon-name><tp:taxon-name-part taxon-name-part-type="genus">Taraxacum</tp:taxon-name-part><tp:taxon-name-part taxon-name-part-type="infraspecific-rank">section</tp:taxon-name-part><tp:taxon-name-part taxon-name-part-type="section">Erythrosperma</tp:taxon-name-part></tp:taxon-name> Dt. from Poland. Acta Biologica Cracoviensia.</article-title><source>Series; Botanica</source><volume>59</volume>(<issue>2</issue>): <fpage>83</fpage>–<lpage>87</lpage>. <ext-link xlink:type="simple" ext-link-type="doi" xlink:href="10.1515/abcsb-2017-0008">https://doi.org/10.1515/abcsb-2017-0008</ext-link></mixed-citation></ref><ref id="B114"><mixed-citation xmlns:xlink="http://www.w3.org/1999/xlink" xlink:type="simple"><person-group><name name-style="western"><surname>Van Soest</surname><given-names>JL</given-names></name></person-group> (<year>1967</year>) A catalogue of <tp:taxon-name><tp:taxon-name-part taxon-name-part-type="genus">Taraxacum</tp:taxon-name-part><tp:taxon-name-part taxon-name-part-type="infraspecific-rank">sect.</tp:taxon-name-part><tp:taxon-name-part taxon-name-part-type="section">Erythrosperma</tp:taxon-name-part></tp:taxon-name> Dt. em. Lb Leiden.</mixed-citation></ref><ref id="B102"><mixed-citation xmlns:xlink="http://www.w3.org/1999/xlink" xlink:type="simple"><person-group><name name-style="western"><surname>Tacik</surname><given-names>T</given-names></name></person-group> (<year>1980</year>) <article-title><italic><tp:taxon-name><tp:taxon-name-part taxon-name-part-type="genus">Taraxacum</tp:taxon-name-part></tp:taxon-name></italic> Wiggers, Mniszek (Dmuchawiec).</article-title> In: <person-group><name name-style="western"><surname>Jasiewicz</surname><given-names>A</given-names></name></person-group> (<role>Ed.</role>) <issue-title>Flora Polska.</issue-title><source>Rośliny naczyniowe Polski i ziem ościennych (Vol. 14). Państwowe Wydawnictwo Naukowe, Warszawa</source>, <fpage>7</fpage>–<lpage>199</lpage>.</mixed-citation></ref><ref id="B54"><mixed-citation xmlns:xlink="http://www.w3.org/1999/xlink" xlink:type="simple"><person-group><name name-style="western"><surname>Lundevall</surname><given-names>CF</given-names></name><name name-style="western"><surname>Øllgaard</surname><given-names>H</given-names></name></person-group> (<year>1999</year>) <article-title>The genus <italic><tp:taxon-name><tp:taxon-name-part taxon-name-part-type="genus">Taraxacum</tp:taxon-name-part></tp:taxon-name></italic> in the Nordic and Baltic countries: Types of all specific, subspecific and varietal taxa, including type locations and sectional belonging.</article-title><source>Preslia</source><volume>71</volume>: <fpage>43</fpage>–<lpage>171</lpage>.</mixed-citation></ref><ref id="B108"><mixed-citation xmlns:xlink="http://www.w3.org/1999/xlink" xlink:type="simple"><person-group><name name-style="western"><surname>Uhlemann</surname><given-names>I</given-names></name></person-group> (<year>2003</year>) <article-title>Die Gattung <italic><tp:taxon-name><tp:taxon-name-part taxon-name-part-type="genus">Taraxacum</tp:taxon-name-part></tp:taxon-name></italic> (<tp:taxon-name><tp:taxon-name-part taxon-name-part-type="family">Asteraceae</tp:taxon-name-part></tp:taxon-name>) im östlichen Deutschland.</article-title><source>Mitteilungen zur floristischen Kartierung Sachsen-Anhalt, Sonderheft</source><volume>4</volume>: <fpage>1</fpage>–<lpage>136</lpage>.</mixed-citation></ref><ref id="B116"><mixed-citation xmlns:xlink="http://www.w3.org/1999/xlink" xlink:type="simple"><person-group><name name-style="western"><surname>Vašut</surname><given-names>RJ</given-names></name></person-group> (<year>2003</year>) <article-title><tp:taxon-name><tp:taxon-name-part taxon-name-part-type="genus">Taraxacum</tp:taxon-name-part><tp:taxon-name-part taxon-name-part-type="infraspecific-rank">sect.</tp:taxon-name-part><tp:taxon-name-part taxon-name-part-type="section">Erythrosperma</tp:taxon-name-part></tp:taxon-name> in Moravia (Czech Republic): Taxonomic notes and the distribution of previously described species.</article-title><source>Preslia</source><volume>75</volume>: <fpage>311</fpage>–<lpage>338</lpage>.</mixed-citation></ref><ref id="B7"><mixed-citation xmlns:xlink="http://www.w3.org/1999/xlink" xlink:type="simple"><person-group><name name-style="western"><surname>Conti</surname><given-names>F</given-names></name><name name-style="western"><surname>Abbate</surname><given-names>G</given-names></name><name name-style="western"><surname>Alessandrini</surname><given-names>A</given-names></name><name name-style="western"><surname>Blasi</surname><given-names>C</given-names></name></person-group> (<year>2005</year>) An Annotated Checklist of the Italian Vascular Flora. Fratelli Palombi, Roma.</mixed-citation></ref><ref id="B103"><mixed-citation xmlns:xlink="http://www.w3.org/1999/xlink" xlink:type="simple"><person-group><name name-style="western"><surname>Trávníček</surname><given-names>B</given-names></name><name name-style="western"><surname>Kirschner</surname><given-names>J</given-names></name><name name-style="western"><surname>Štěpánek</surname><given-names>J</given-names></name><name name-style="western"><surname>Vašut</surname><given-names>RJ</given-names></name></person-group> (<year>2010</year>) <article-title><italic><tp:taxon-name><tp:taxon-name-part taxon-name-part-type="genus">Taraxacum</tp:taxon-name-part></tp:taxon-name></italic> Wigg.</article-title> In: <person-group><name name-style="western"><surname>Štěpánková</surname><given-names>J</given-names></name></person-group> (<role>Ed.</role>) <issue-title>Květena České Republiky (Vol.</issue-title><source>8). Academia, Praha</source>, <fpage>23</fpage>–<lpage>269</lpage>.</mixed-citation></ref><ref id="B75"><mixed-citation xmlns:xlink="http://www.w3.org/1999/xlink" xlink:type="simple"><person-group><name name-style="western"><surname>Nobis</surname><given-names>M</given-names></name><name name-style="western"><surname>Marciniuk</surname><given-names>J</given-names></name><name name-style="western"><surname>Marciniuk</surname><given-names>P</given-names></name><name name-style="western"><surname>Wolanin</surname><given-names>M</given-names></name><name name-style="western"><surname>Király</surname><given-names>G</given-names></name><name name-style="western"><surname>Nowak</surname><given-names>A</given-names></name><name name-style="western"><surname>Paszko</surname><given-names>B</given-names></name><name name-style="western"><surname>Klichowska</surname><given-names>E</given-names></name><name name-style="western"><surname>Moreno-Moral</surname><given-names>G</given-names></name><name name-style="western"><surname>Piwowarczyk</surname><given-names>R</given-names></name><name name-style="western"><surname>Sánchez-Pedraja</surname><given-names>Ó</given-names></name><name name-style="western"><surname>Wróbel</surname><given-names>A</given-names></name><name name-style="western"><surname>Egorova</surname><given-names>IN</given-names></name><name name-style="western"><surname>Jun</surname><given-names>PE</given-names></name><name name-style="western"><surname>Krivenko</surname><given-names>DA</given-names></name><name name-style="western"><surname>Kuzmin</surname><given-names>IV</given-names></name><name name-style="western"><surname>Lazkov</surname><given-names>GA</given-names></name><name name-style="western"><surname>Mei</surname><given-names>G</given-names></name><name name-style="western"><surname>Nobis</surname><given-names>A</given-names></name><name name-style="western"><surname>Olonova</surname><given-names>MV</given-names></name><name name-style="western"><surname>Soreng</surname><given-names>RJ</given-names></name><name name-style="western"><surname>Stinca</surname><given-names>A</given-names></name><name name-style="western"><surname>Vasjukov</surname><given-names>VM</given-names></name><name name-style="western"><surname>Vershinin</surname><given-names>NA</given-names></name></person-group> (<year>2020b</year>) <article-title>Contribution to the flora of Asian and European countries: New national and regional vascular plant records, 9.</article-title><source>Turkish Journal of Botany</source><volume>44</volume>(<issue>4</issue>): <fpage>455</fpage>–<lpage>480</lpage>. <ext-link xlink:type="simple" ext-link-type="doi" xlink:href="10.3906/bot-1908-41">https://doi.org/10.3906/bot-1908-41</ext-link></mixed-citation></ref></ref-list></tp:taxon-treatment>
