# Supplementary material for: ﻿Taxonomy and distribution of Taraxacum sect. Erythrosperma (Asteraceae) in Poland
Source: PhytoKeys. 2023 Apr 5;224:1–88. doi: 10.3897/phytokeys.224.99463 (PMC10311454; doi:10.3897/phytokeys.224.99463)
Supplement: XML Treatment for Taraxacum proximum [file phytokeys.224.99463-treatment11.xml]

<!DOCTYPE tp:taxon-treatment
  PUBLIC "-//TaxonX//DTD Taxonomic Treatment Publishing DTD v0 20100105//EN" "tax-treatment-NSO.dtd">
<tp:taxon-treatment xmlns:tp="http://www.plazi.org/taxpub"><tp:treatment-meta><kwd-group><label>Taxon classification</label><kwd>
                <named-content content-type="kingdom">Plantae</named-content>
              </kwd><kwd>
                <named-content content-type="order">Asterales</named-content>
              </kwd><kwd>
                <named-content content-type="family">Asteraceae</named-content>
              </kwd></kwd-group><mixed-citation publication-type="journal"><person-group><name><surname>Wolanin</surname><given-names>Mateusz</given-names></name><name><surname>Klichowska</surname><given-names>Ewelina</given-names></name><name><surname>Jedrzejczyk</surname><given-names>Iwona</given-names></name><name><surname>Rewers</surname><given-names>Monika</given-names></name><name><surname>Nobis</surname><given-names>Marcin</given-names></name></person-group><article-title>﻿Taxonomy and distribution of <italic><tp:taxon-name><tp:taxon-name-part taxon-name-part-type="genus" reg="Taraxacum">Taraxacum</tp:taxon-name-part></tp:taxon-name></italic> sect. <italic><tp:taxon-name><tp:taxon-name-part taxon-name-part-type="genus" reg="Taraxacum"/><tp:taxon-name-part taxon-name-part-type="section" reg="Erythrosperma">Erythrosperma</tp:taxon-name-part></tp:taxon-name></italic> (<tp:taxon-name><tp:taxon-name-part taxon-name-part-type="family" reg="Asteraceae">Asteraceae</tp:taxon-name-part></tp:taxon-name>) in Poland</article-title><source>PhytoKeys</source><day>05</day><month>04</month><year>2023</year><volume>224</volume><fpage>1</fpage><lpage>88</lpage><pub-id pub-id-type="doi">10.3897/phytokeys.224.99463</pub-id></mixed-citation></tp:treatment-meta><tp:nomenclature><label>﻿10.</label><tp:taxon-name>
              <object-id xmlns:xlink="http://www.w3.org/1999/xlink" content-type="arpha" xlink:type="simple">7B2554B6-1476-5628-9621-350EEBF96BAD</object-id>
              <tp:taxon-name-part taxon-name-part-type="genus" reg="Taraxacum">Taraxacum</tp:taxon-name-part>
              <tp:taxon-name-part taxon-name-part-type="species" reg="proximum">proximum</tp:taxon-name-part>
            </tp:taxon-name><tp:taxon-authority>(Dahlst.) Raunk., Dansk Exkurs.-Fl., ed. 2: 258. 1906.</tp:taxon-authority><tp:nomenclature-citation-list><tp:nomenclature-citation><tp:taxon-name>
                  <tp:taxon-name-part taxon-name-part-type="genus" reg="Taraxacum">Taraxacum</tp:taxon-name-part>
                  <tp:taxon-name-part taxon-name-part-type="species" reg="erythrospermum">erythrospermum</tp:taxon-name-part>
                  <tp:taxon-name-part taxon-name-part-type="infraspecific-rank">subsp.</tp:taxon-name-part>
                  <tp:taxon-name-part taxon-name-part-type="subspecies" reg="proximum">proximum</tp:taxon-name-part>
                </tp:taxon-name><comment>Dahlst., Bot. Not. 1905: 165. 1905. Basionym.</comment></tp:nomenclature-citation><tp:nomenclature-citation><tp:taxon-name>
                  <tp:taxon-name-part taxon-name-part-type="genus" reg="Taraxacum"/>
                  <tp:taxon-name-part taxon-name-part-type="species" reg="attenuatum"/>
                </tp:taxon-name><comment>= <tp:taxon-name><tp:taxon-name-part taxon-name-part-type="genus" reg="Taraxacum">Taraxacum</tp:taxon-name-part><tp:taxon-name-part taxon-name-part-type="species" reg="attenuatum">attenuatum</tp:taxon-name-part></tp:taxon-name> Brenner, Meddeland. Soc. Fauna Fl. Fenn. 32: 114. 1906. Type: Finland, Nylandia, Ingå (Inkoo), Svartbäck, dry hill, 17 August 1905, <italic>M. Brenner</italic> (lectotype in H 660607, designated by <xref ref-type="bibr" rid="B54">Lundevall and Øllgaard 1999</xref>: 60). </comment></tp:nomenclature-citation></tp:nomenclature-citation-list></tp:nomenclature><tp:treatment-sec sec-type="material" id="SECID0EWPEM"><title>Type.</title><p>Sweden, Stockholm, Djurgårdsfrescati, under oaks, 5 June 1903, <italic>H. Dahlstedt</italic> (lectotype in S [lower plant], selected G. Haglund and designated by Doll 1973: 74).</p></tp:treatment-sec><tp:treatment-sec sec-type="description" id="SECID0E5PEM"><title>Description.</title><p>Plants small to middle-sized, 10–20(–30) cm tall. <bold><italic>Leaves</italic></bold> greyish-green, almost glabrous, approximately 7–15(–25) cm long and 2–4 cm wide, usually 3–4 times longer than wide; leaf blade elliptical, regularly lobate, with 4–8 pairs of lateral lobes; lateral lobes opposite to remote; lateral lobes of the inner leaves triangular, acute, patent, with a regularly dentate, slightly convex distal margin, proximal margin usually entire; lateral lobes of the outer leaves triangular, usually toothed at the distal margin; interlobes often short, blade often toothed in lower part of leaf; terminal lobe subacute or subsaginate, quite often with elongate apex; petioles unwinged, purplish. <bold><italic>Scapes</italic></bold> as long as or longer than leaves, somewhat hairy. <bold><italic>Capitulum</italic></bold> convex, 2.5–3.0 cm in diameter, greenish-yellow, with numerous tubular inner flowers, outer strips purple-brownish; inner bracts greyish-green, with lumps or small cornicules; outer bracts usually 11–14, lanceolate, usually 7–9 mm long, 2–3.0 mm broad, bright greyish-green suffused with purple, narrowly bordered (up to 0.05 broad), recurved, with lumps or small cornicules; stigmas greyish-green, pollen absent or very poorly developed (up to a few grains on the stigma). <bold><italic>Achenes</italic></bold> reddish-brown, narrow, with erect thin spinules in the upper part, 3.5–4.1(–4.5) mm long (incl. the 0.8–1.1(–1.4) mm long, cylindrical cone), rostrum (6–)7–8(–8.5) mm long, pappus white.</p></tp:treatment-sec><tp:treatment-sec sec-type="Flowering period" id="SECID0EVQEM"><title>Flowering period.</title><p>April–May.</p></tp:treatment-sec><tp:treatment-sec sec-type="habitat" id="SECID0E1QEM"><title>Habitat.</title><p>Sandy grasslands, dry sandy roadsides, lawns. In plant communities with the participation of <italic><tp:taxon-name><tp:taxon-name-part taxon-name-part-type="genus" reg="Taraxacum">T.</tp:taxon-name-part><tp:taxon-name-part taxon-name-part-type="species" reg="proximum">proximum</tp:taxon-name-part></tp:taxon-name></italic>, we reported a significant presence of species characteristic to the <italic>Molinio-Arrhenatheretea</italic> and <italic>Sedo-Scleranthetea</italic> classes. Moreover, species characteristic to the class <italic>Galio-Urticenea</italic> and antropophytes appeared quite often. In Wielkopolska Lowland (Olsza place) we noted this species growing on sandy field roads together with <italic><tp:taxon-name><tp:taxon-name-part taxon-name-part-type="genus" reg="Achillea">Achillea</tp:taxon-name-part><tp:taxon-name-part taxon-name-part-type="species" reg="millefolium">millefolium</tp:taxon-name-part></tp:taxon-name></italic>, <italic><tp:taxon-name><tp:taxon-name-part taxon-name-part-type="genus" reg="Anthemis">Anthemis</tp:taxon-name-part><tp:taxon-name-part taxon-name-part-type="species" reg="arvensis">arvensis</tp:taxon-name-part></tp:taxon-name></italic>, <italic><tp:taxon-name><tp:taxon-name-part taxon-name-part-type="genus" reg="Calamagrostis">Calamagrostis</tp:taxon-name-part><tp:taxon-name-part taxon-name-part-type="species" reg="epigejos">epigejos</tp:taxon-name-part></tp:taxon-name></italic>, <italic><tp:taxon-name><tp:taxon-name-part taxon-name-part-type="genus" reg="Capsella">Capsella</tp:taxon-name-part><tp:taxon-name-part taxon-name-part-type="species" reg="bursa-pastoris">bursa-pastoris</tp:taxon-name-part></tp:taxon-name></italic>, <italic><tp:taxon-name><tp:taxon-name-part taxon-name-part-type="genus" reg="Cerastium">Cerastium</tp:taxon-name-part><tp:taxon-name-part taxon-name-part-type="species" reg="holosteoides">holosteoides</tp:taxon-name-part></tp:taxon-name></italic>, <italic><tp:taxon-name><tp:taxon-name-part taxon-name-part-type="genus" reg="Erophila">Erophila</tp:taxon-name-part><tp:taxon-name-part taxon-name-part-type="species" reg="verna">verna</tp:taxon-name-part></tp:taxon-name></italic>, <italic><tp:taxon-name><tp:taxon-name-part taxon-name-part-type="genus" reg="Festuca">Festuca</tp:taxon-name-part><tp:taxon-name-part taxon-name-part-type="species" reg="rubra">rubra</tp:taxon-name-part></tp:taxon-name></italic>, <italic><tp:taxon-name><tp:taxon-name-part taxon-name-part-type="genus" reg="Plantago">Plantago</tp:taxon-name-part><tp:taxon-name-part taxon-name-part-type="species" reg="major">major</tp:taxon-name-part></tp:taxon-name></italic>, <italic><tp:taxon-name><tp:taxon-name-part taxon-name-part-type="genus" reg="Potentilla">Potentilla</tp:taxon-name-part><tp:taxon-name-part taxon-name-part-type="species" reg="argentea">argentea</tp:taxon-name-part></tp:taxon-name></italic>, <italic><tp:taxon-name><tp:taxon-name-part taxon-name-part-type="genus" reg="Stellaria">Stellaria</tp:taxon-name-part><tp:taxon-name-part taxon-name-part-type="species" reg="media">media</tp:taxon-name-part></tp:taxon-name></italic>, <tp:taxon-name><tp:taxon-name-part taxon-name-part-type="genus" reg="Taraxacum">Taraxacum</tp:taxon-name-part><tp:taxon-name-part taxon-name-part-type="infraspecific-rank">sect.</tp:taxon-name-part><tp:taxon-name-part taxon-name-part-type="section" reg="Taraxacum">Taraxacum</tp:taxon-name-part></tp:taxon-name>, <italic><tp:taxon-name><tp:taxon-name-part taxon-name-part-type="genus" reg="Trifolium">Trifolium</tp:taxon-name-part><tp:taxon-name-part taxon-name-part-type="species" reg="repens">repens</tp:taxon-name-part></tp:taxon-name></italic>, <italic><tp:taxon-name><tp:taxon-name-part taxon-name-part-type="genus" reg="Veronica">Veronica</tp:taxon-name-part><tp:taxon-name-part taxon-name-part-type="species" reg="hederifolia">hederifolia</tp:taxon-name-part></tp:taxon-name></italic> s.l., <italic><tp:taxon-name><tp:taxon-name-part taxon-name-part-type="genus" reg="Viola">Viola</tp:taxon-name-part><tp:taxon-name-part taxon-name-part-type="species" reg="arvensis">arvensis</tp:taxon-name-part></tp:taxon-name></italic>.</p></tp:treatment-sec><tp:treatment-sec sec-type="Somatic chromosome number" id="SECID0ENWEM"><title>Somatic chromosome number.</title><p>24 (<xref ref-type="bibr" rid="B124">Wolanin and Musiał 2017</xref>).</p></tp:treatment-sec><tp:treatment-sec sec-type="distribution" id="SECID0EXWEM"><title>General distribution.</title><p>Widespread European species reported from France, Great Britain, Iceland, Switzerland, Belgium, the Netherlands, Austria, Germany, Denmark, the Czech Republic, Poland, Hungary, Slovakia, Moldova, Bulgaria, Ukraine, Norway, Finland, Sweden, Lithuania, Latvia, Estonia and European Russia (<xref ref-type="bibr" rid="B113">Van Soest 1957</xref>, <xref ref-type="bibr" rid="B114">1967</xref>; <xref ref-type="bibr" rid="B12">Doll 1973b</xref>; <xref ref-type="bibr" rid="B102">Tacik 1980</xref>; <xref ref-type="bibr" rid="B13">Dostál 1989</xref>; <xref ref-type="bibr" rid="B24">Fedorov 1989</xref>; <xref ref-type="bibr" rid="B54">Lundevall and Øllgaard 1999</xref>; <xref ref-type="bibr" rid="B71">Mosyakin and Fedoronchuk 1999</xref>; <xref ref-type="bibr" rid="B108">Uhlemann 2003</xref>; <xref ref-type="bibr" rid="B116">Vašut 2003</xref>; <xref ref-type="bibr" rid="B103">Trávníček et al. 2010</xref>; <xref ref-type="bibr" rid="B122">Wendt and Øllgaard 2015</xref>).</p></tp:treatment-sec><tp:treatment-sec sec-type="distribution" id="SECID0ENYEM"><title>Distribution in Poland.</title><p>Scattered localities in northern Poland, quite frequent in Greater Poland (Fig. <xref ref-type="fig" rid="F23">23D</xref>).</p></tp:treatment-sec><tp:treatment-sec sec-type="material" id="SECID0EXYEM"><title>Specimens examined.</title><p><bold>AB23</bold> – Międzyzdroje, lawn on sandy soil, <named-content xmlns:xlink="http://www.w3.org/1999/xlink" content-type="dwc:verbatimCoordinates" xlink:type="simple"><named-content content-type="geo-json" specific-use="{&#34;type&#34;:&#34;Point&#34;,&#34;coordinates&#34;:[14.458333,53.937500]}" id="NCID0ECZEM" xlink:type="simple">53°56'15"N, 14°27'30"E</named-content></named-content>, 30 April 2017, <italic>M. Wolanin</italic> (003267 <abbrev xmlns:xlink="http://www.w3.org/1999/xlink" xlink:title="University of Rzeszów" id="ABBRID0EJZEM" xlink:type="simple">UR</abbrev>); <bold>AB32</bold> – W of Przybór, parking lot in forest, <named-content xmlns:xlink="http://www.w3.org/1999/xlink" content-type="dwc:verbatimCoordinates" xlink:type="simple"><named-content content-type="geo-json" specific-use="{&#34;type&#34;:&#34;Point&#34;,&#34;coordinates&#34;:[14.310278,53.877500]}" id="NCID0ESZEM" xlink:type="simple">53°52'39"N, 14°18'37"E</named-content></named-content>, 30 April 2017, <italic>M. Wolanin</italic> (003254 <abbrev xmlns:xlink="http://www.w3.org/1999/xlink" xlink:title="University of Rzeszów" id="ABBRID0EZZEM" xlink:type="simple">UR</abbrev>); <bold>BC50</bold> – Gościm, cemetery, 6 May 2013, <italic>A. Czarna</italic> (POZNB); <bold>BC51</bold> – Drezdenko, lawn near cemetery, <named-content xmlns:xlink="http://www.w3.org/1999/xlink" content-type="dwc:verbatimCoordinates" xlink:type="simple"><named-content content-type="geo-json" specific-use="{&#34;type&#34;:&#34;Point&#34;,&#34;coordinates&#34;:[15.825278,52.836667]}" id="NCID0EG1EM" xlink:type="simple">52°50'12"N, 15°49'31"E</named-content></named-content>, 18 April 2016, <italic>M. Wolanin</italic> (003363 <abbrev xmlns:xlink="http://www.w3.org/1999/xlink" xlink:title="University of Rzeszów" id="ABBRID0EN1EM" xlink:type="simple">UR</abbrev>); Drezdenko, lawn, <named-content xmlns:xlink="http://www.w3.org/1999/xlink" content-type="dwc:verbatimCoordinates" xlink:type="simple"><named-content content-type="geo-json" specific-use="{&#34;type&#34;:&#34;Point&#34;,&#34;coordinates&#34;:[15.821944,52.836389]}" id="NCID0EU1EM" xlink:type="simple">52°50'11"N, 15°49'19"E</named-content></named-content>, 18 April 2016, <italic>M. Wolanin</italic> (003362 <abbrev xmlns:xlink="http://www.w3.org/1999/xlink" xlink:title="University of Rzeszów" id="ABBRID0E21EM" xlink:type="simple">UR</abbrev>); Drezdenko, neglected place near cemetery fence, <named-content xmlns:xlink="http://www.w3.org/1999/xlink" content-type="dwc:verbatimCoordinates" xlink:type="simple"><named-content content-type="geo-json" specific-use="{&#34;type&#34;:&#34;Point&#34;,&#34;coordinates&#34;:[15.821944,52.835000]}" id="NCID0EC2EM" xlink:type="simple">52°50'06"N, 15°49'19"E</named-content></named-content>, 18 April 2016, <italic>M. Wolanin</italic> (003392 <abbrev xmlns:xlink="http://www.w3.org/1999/xlink" xlink:title="University of Rzeszów" id="ABBRID0EJ2EM" xlink:type="simple">UR</abbrev>); <bold>BC52</bold> – Chełst, lawn in cemetery, <named-content xmlns:xlink="http://www.w3.org/1999/xlink" content-type="dwc:verbatimCoordinates" xlink:type="simple"><named-content content-type="geo-json" specific-use="{&#34;type&#34;:&#34;Point&#34;,&#34;coordinates&#34;:[15.959722,52.824167]}" id="NCID0ES2EM" xlink:type="simple">52°49'27"N, 15°57'35"E</named-content></named-content>, 18 April 2016, <italic>M. Wolanin</italic> (003420 <abbrev xmlns:xlink="http://www.w3.org/1999/xlink" xlink:title="University of Rzeszów" id="ABBRID0EZ2EM" xlink:type="simple">UR</abbrev>); Stare Bielice, sandy roadside near asphalt road, <named-content xmlns:xlink="http://www.w3.org/1999/xlink" content-type="dwc:verbatimCoordinates" xlink:type="simple"><named-content content-type="geo-json" specific-use="{&#34;type&#34;:&#34;Point&#34;,&#34;coordinates&#34;:[15.917778,52.849167]}" id="NCID0EA3EM" xlink:type="simple">52°50'57"N, 15°55'04"E</named-content></named-content>, 18 April 2016, <italic>M. Wolanin</italic> (003393 <abbrev xmlns:xlink="http://www.w3.org/1999/xlink" xlink:title="University of Rzeszów" id="ABBRID0EH3EM" xlink:type="simple">UR</abbrev>); Kwiejce, old cemetery in forest, 6 May 2013, <italic>A. Czarna</italic> (POZNB); <bold>BC61</bold> – Sowia Góra, young pine forest edge, <named-content xmlns:xlink="http://www.w3.org/1999/xlink" content-type="dwc:verbatimCoordinates" xlink:type="simple"><named-content content-type="geo-json" specific-use="{&#34;type&#34;:&#34;Point&#34;,&#34;coordinates&#34;:[15.845000,52.700278]}" id="NCID0ES3EM" xlink:type="simple">52°42'01"N, 15°50'42"E</named-content></named-content>, 18 April 2016, <italic>M. Wolanin</italic> (003551 <abbrev xmlns:xlink="http://www.w3.org/1999/xlink" xlink:title="University of Rzeszów" id="ABBRID0EZ3EM" xlink:type="simple">UR</abbrev>); <bold>BD43</bold> – Kębłowo, ruderal area near cemetery fence, <named-content xmlns:xlink="http://www.w3.org/1999/xlink" content-type="dwc:verbatimCoordinates" xlink:type="simple"><named-content content-type="geo-json" specific-use="{&#34;type&#34;:&#34;Point&#34;,&#34;coordinates&#34;:[16.109722,52.051667]}" id="NCID0EC4EM" xlink:type="simple">52°03'06"N, 16°06'35"E</named-content></named-content>, 19 April 2016, <italic>M. Wolanin</italic> (003394 <abbrev xmlns:xlink="http://www.w3.org/1999/xlink" xlink:title="University of Rzeszów" id="ABBRID0EJ4EM" xlink:type="simple">UR</abbrev>); <bold>BD49</bold> – Olsza, sandy field road, <named-content xmlns:xlink="http://www.w3.org/1999/xlink" content-type="dwc:verbatimCoordinates" xlink:type="simple"><named-content content-type="geo-json" specific-use="{&#34;type&#34;:&#34;Point&#34;,&#34;coordinates&#34;:[17.098333,52.072500]}" id="NCID0ES4EM" xlink:type="simple">52°04'21"N, 17°05'54"E</named-content></named-content>, 17 April 2016, <italic>M. Wolanin</italic> (003503 <abbrev xmlns:xlink="http://www.w3.org/1999/xlink" xlink:title="University of Rzeszów" id="ABBRID0EZ4EM" xlink:type="simple">UR</abbrev>); <bold>BD53</bold> – Kaszczor, lawn in cemetery, <named-content xmlns:xlink="http://www.w3.org/1999/xlink" content-type="dwc:verbatimCoordinates" xlink:type="simple"><named-content content-type="geo-json" specific-use="{&#34;type&#34;:&#34;Point&#34;,&#34;coordinates&#34;:[16.166944,51.955278]}" id="NCID0EC5EM" xlink:type="simple">51°57'19"N, 16°10'01"E</named-content></named-content>, 19 April 2016, <italic>M. Wolanin</italic> (003364, 003563 <abbrev xmlns:xlink="http://www.w3.org/1999/xlink" xlink:title="University of Rzeszów" id="ABBRID0EJ5EM" xlink:type="simple">UR</abbrev>); <bold>BD77</bold> – Bojanowo, Półwiejska street 12, gap between pavement and kerb, <named-content xmlns:xlink="http://www.w3.org/1999/xlink" content-type="dwc:verbatimCoordinates" xlink:type="simple"><named-content content-type="geo-json" specific-use="{&#34;type&#34;:&#34;Point&#34;,&#34;coordinates&#34;:[16.748056,51.710000]}" id="NCID0ES5EM" xlink:type="simple">51°42'36"N, 16°44'53"E</named-content></named-content>, 19 April 2016, <italic>M. Wolanin</italic> (003516 <abbrev xmlns:xlink="http://www.w3.org/1999/xlink" xlink:title="University of Rzeszów" id="ABBRID0EZ5EM" xlink:type="simple">UR</abbrev>); <bold>CD30</bold> – Majdany, sandy roadside in pine forest, <named-content xmlns:xlink="http://www.w3.org/1999/xlink" content-type="dwc:verbatimCoordinates" xlink:type="simple"><named-content content-type="geo-json" specific-use="{&#34;type&#34;:&#34;Point&#34;,&#34;coordinates&#34;:[17.182778,52.133889]}" id="NCID0EC6EM" xlink:type="simple">52°08'02"N, 17°10'58"E</named-content></named-content>, 17 April 2016, <italic>M. Wolanin</italic> (003504 <abbrev xmlns:xlink="http://www.w3.org/1999/xlink" xlink:title="University of Rzeszów" id="ABBRID0EJ6EM" xlink:type="simple">UR</abbrev>); Zaniemyśl, cemetery lawn, <named-content xmlns:xlink="http://www.w3.org/1999/xlink" content-type="dwc:verbatimCoordinates" xlink:type="simple"><named-content content-type="geo-json" specific-use="{&#34;type&#34;:&#34;Point&#34;,&#34;coordinates&#34;:[17.169167,52.150278]}" id="NCID0EQ6EM" xlink:type="simple">52°09'01"N, 17°10'09"E</named-content></named-content>, 17 April 2016, <italic>M. Wolanin</italic> (003505 <abbrev xmlns:xlink="http://www.w3.org/1999/xlink" xlink:title="University of Rzeszów" id="ABBRID0EX6EM" xlink:type="simple">UR</abbrev>); <bold>CD32</bold> – Nowe Miasto nad Wartą, cemetery lawn, <named-content xmlns:xlink="http://www.w3.org/1999/xlink" content-type="dwc:verbatimCoordinates" xlink:type="simple"><named-content content-type="geo-json" specific-use="{&#34;type&#34;:&#34;Point&#34;,&#34;coordinates&#34;:[17.399167,52.087222]}" id="NCID0EAAFM" xlink:type="simple">52°05'14"N, 17°23'57"E</named-content></named-content>, 17 April 2016, <italic>M. Wolanin</italic> (003549 <abbrev xmlns:xlink="http://www.w3.org/1999/xlink" xlink:title="University of Rzeszów" id="ABBRID0EHAFM" xlink:type="simple">UR</abbrev>); <bold>CD40</bold> – Błażejewo, parking lot hardened with slag close to cemetery, <named-content xmlns:xlink="http://www.w3.org/1999/xlink" content-type="dwc:verbatimCoordinates" xlink:type="simple"><named-content content-type="geo-json" specific-use="{&#34;type&#34;:&#34;Point&#34;,&#34;coordinates&#34;:[17.144722,52.000278]}" id="NCID0EQAFM" xlink:type="simple">52°00'01"N, 17°08'41"E</named-content></named-content>, 18 April 2016, <italic>M. Wolanin</italic> (003365 <abbrev xmlns:xlink="http://www.w3.org/1999/xlink" xlink:title="University of Rzeszów" id="ABBRID0EXAFM" xlink:type="simple">UR</abbrev>); Jarosławki, sandy place at forest edge, <named-content xmlns:xlink="http://www.w3.org/1999/xlink" content-type="dwc:verbatimCoordinates" xlink:type="simple"><named-content content-type="geo-json" specific-use="{&#34;type&#34;:&#34;Point&#34;,&#34;coordinates&#34;:[17.171389,52.052500]}" id="NCID0E5AFM" xlink:type="simple">52°03'09"N, 17°10'17"E</named-content></named-content>, 16 April 2016, <italic>M. Wolanin</italic> (003411 <abbrev xmlns:xlink="http://www.w3.org/1999/xlink" xlink:title="University of Rzeszów" id="ABBRID0EFBFM" xlink:type="simple">UR</abbrev>); Kiełczynek, sandy roadside, <named-content xmlns:xlink="http://www.w3.org/1999/xlink" content-type="dwc:verbatimCoordinates" xlink:type="simple"><named-content content-type="geo-json" specific-use="{&#34;type&#34;:&#34;Point&#34;,&#34;coordinates&#34;:[17.211944,52.071111]}" id="NCID0EMBFM" xlink:type="simple">52°04'16"N, 17°12'43"E</named-content></named-content>, <italic>M. Wolanin</italic> (003412 <abbrev xmlns:xlink="http://www.w3.org/1999/xlink" xlink:title="University of Rzeszów" id="ABBRID0ETBFM" xlink:type="simple">UR</abbrev>); Kiełczynek, lawn, <named-content xmlns:xlink="http://www.w3.org/1999/xlink" content-type="dwc:verbatimCoordinates" xlink:type="simple"><named-content content-type="geo-json" specific-use="{&#34;type&#34;:&#34;Point&#34;,&#34;coordinates&#34;:[17.232500,52.065833]}" id="NCID0E1BFM" xlink:type="simple">52°03'57"N, 17°13'57"E</named-content></named-content>, 16 April 2016, <italic>M. Wolanin</italic> (003341 <abbrev xmlns:xlink="http://www.w3.org/1999/xlink" xlink:title="University of Rzeszów" id="ABBRID0EBCFM" xlink:type="simple">UR</abbrev>); Książ Wielkopolski, roadside in forest, <named-content xmlns:xlink="http://www.w3.org/1999/xlink" content-type="dwc:verbatimCoordinates" xlink:type="simple"><named-content content-type="geo-json" specific-use="{&#34;type&#34;:&#34;Point&#34;,&#34;coordinates&#34;:[17.246389,52.067222]}" id="NCID0EICFM" xlink:type="simple">52°04'02"N, 17°14'47"E</named-content></named-content>, 16 April 2016, <italic>M. Wolanin</italic> (003513 <abbrev xmlns:xlink="http://www.w3.org/1999/xlink" xlink:title="University of Rzeszów" id="ABBRID0EPCFM" xlink:type="simple">UR</abbrev>); Książ Wielkopolski, sandy grassland in cemetery, <named-content xmlns:xlink="http://www.w3.org/1999/xlink" content-type="dwc:verbatimCoordinates" xlink:type="simple"><named-content content-type="geo-json" specific-use="{&#34;type&#34;:&#34;Point&#34;,&#34;coordinates&#34;:[17.236111,52.065278]}" id="NCID0EWCFM" xlink:type="simple">52°03'55"N, 17°14'10"E</named-content></named-content>, 16 April 2016, <italic>M. Wolanin</italic> (003280, 003306 <abbrev xmlns:xlink="http://www.w3.org/1999/xlink" xlink:title="University of Rzeszów" id="ABBRID0E4CFM" xlink:type="simple">UR</abbrev>); <bold>CD41</bold> – Chwałkowo Kościelne, roadside in forest, <named-content xmlns:xlink="http://www.w3.org/1999/xlink" content-type="dwc:verbatimCoordinates" xlink:type="simple"><named-content content-type="geo-json" specific-use="{&#34;type&#34;:&#34;Point&#34;,&#34;coordinates&#34;:[17.303333,51.994722]}" id="NCID0EGDFM" xlink:type="simple">51°59'41"N, 17°18'12"E</named-content></named-content>, 16 April 2016, <italic>M. Wolanin</italic> (003410, 003512 <abbrev xmlns:xlink="http://www.w3.org/1999/xlink" xlink:title="University of Rzeszów" id="ABBRID0ENDFM" xlink:type="simple">UR</abbrev>); between Radoszkowo and Chromiec, sandy embankment near closed railway track, <named-content xmlns:xlink="http://www.w3.org/1999/xlink" content-type="dwc:verbatimCoordinates" xlink:type="simple"><named-content content-type="geo-json" specific-use="{&#34;type&#34;:&#34;Point&#34;,&#34;coordinates&#34;:[17.275000,52.038889]}" id="NCID0EUDFM" xlink:type="simple">52°02'20"N, 17°16'30"E</named-content></named-content>, 16 April 2016, <italic>M. Wolanin</italic> (003343 <abbrev xmlns:xlink="http://www.w3.org/1999/xlink" xlink:title="University of Rzeszów" id="ABBRID0E2DFM" xlink:type="simple">UR</abbrev>); Rado­szkowo, young pine forest edge, <named-content xmlns:xlink="http://www.w3.org/1999/xlink" content-type="dwc:verbatimCoordinates" xlink:type="simple"><named-content content-type="geo-json" specific-use="{&#34;type&#34;:&#34;Point&#34;,&#34;coordinates&#34;:[17.268333,52.038333]}" id="NCID0ECEFM" xlink:type="simple">52°02'18"N, 17°16'06"E</named-content></named-content>, 16 April 2016, <italic>M. Wolanin</italic> (003293 <abbrev xmlns:xlink="http://www.w3.org/1999/xlink" xlink:title="University of Rzeszów" id="ABBRID0EJEFM" xlink:type="simple">UR</abbrev>); <bold>CD64</bold> – Taczanowski Forest near Ostrów Wielkopolski, 11 May 2012, <italic>A. Czarna</italic> (POZNB); <bold>DA81</bold> – Gdańsk (Stogi), scrub edge, <named-content xmlns:xlink="http://www.w3.org/1999/xlink" content-type="dwc:verbatimCoordinates" xlink:type="simple"><named-content content-type="geo-json" specific-use="{&#34;type&#34;:&#34;Point&#34;,&#34;coordinates&#34;:[18.728056,54.373333]}" id="NCID0EWEFM" xlink:type="simple">54°22'24"N, 18°43'41"E</named-content></named-content>, 7 May 2016, <italic>M. Wolanin</italic> (003376, 003391 <abbrev xmlns:xlink="http://www.w3.org/1999/xlink" xlink:title="University of Rzeszów" id="ABBRID0E4EFM" xlink:type="simple">UR</abbrev>); Krynica Morska, sandy roadside, <named-content xmlns:xlink="http://www.w3.org/1999/xlink" content-type="dwc:verbatimCoordinates" xlink:type="simple"><named-content content-type="geo-json" specific-use="{&#34;type&#34;:&#34;Point&#34;,&#34;coordinates&#34;:[19.479444,54.393056]}" id="NCID0EEFFM" xlink:type="simple">54°23'35"N, 19°28'46"E</named-content></named-content>, 10 May 2016, <italic>M. Wolanin</italic> (003375 <abbrev xmlns:xlink="http://www.w3.org/1999/xlink" xlink:title="University of Rzeszów" id="ABBRID0ELFFM" xlink:type="simple">UR</abbrev>); <bold>DC63</bold> – Winduga near Włocławek, roadside in pine forest, <named-content xmlns:xlink="http://www.w3.org/1999/xlink" content-type="dwc:verbatimCoordinates" xlink:type="simple"><named-content content-type="geo-json" specific-use="{&#34;type&#34;:&#34;Point&#34;,&#34;coordinates&#34;:[19.021389,52.721667]}" id="NCID0EUFFM" xlink:type="simple">52°43'18"N, 19°01'17"E</named-content></named-content>, 29 April 2018, <italic>M. Wolanin</italic> (003461 <abbrev xmlns:xlink="http://www.w3.org/1999/xlink" xlink:title="University of Rzeszów" id="ABBRID0E2FFM" xlink:type="simple">UR</abbrev>); <bold>DC73</bold> – Włocławek, lawn, <named-content xmlns:xlink="http://www.w3.org/1999/xlink" content-type="dwc:verbatimCoordinates" xlink:type="simple"><named-content content-type="geo-json" specific-use="{&#34;type&#34;:&#34;Point&#34;,&#34;coordinates&#34;:[19.086667,52.674722]}" id="NCID0EEGFM" xlink:type="simple">52°40'29"N, 19°05'12"E</named-content></named-content>, 29 April 2018, <italic>M. Wolanin</italic> (003480 <abbrev xmlns:xlink="http://www.w3.org/1999/xlink" xlink:title="University of Rzeszów" id="ABBRID0ELGFM" xlink:type="simple">UR</abbrev>); <bold>FC13</bold> – Piątnica (Fort Łomża), pastured grassland, <named-content xmlns:xlink="http://www.w3.org/1999/xlink" content-type="dwc:verbatimCoordinates" xlink:type="simple"><named-content content-type="geo-json" specific-use="{&#34;type&#34;:&#34;Point&#34;,&#34;coordinates&#34;:[22.114444,53.197222]}" id="NCID0EUGFM" xlink:type="simple">53°11'50"N, 22°06'52"E</named-content></named-content>, 25 April 2016, <italic>M. Wolanin</italic> (003342 <abbrev xmlns:xlink="http://www.w3.org/1999/xlink" xlink:title="University of Rzeszów" id="ABBRID0E2GFM" xlink:type="simple">UR</abbrev>); <bold>GD10</bold> – Serpelice, lawn, <named-content xmlns:xlink="http://www.w3.org/1999/xlink" content-type="dwc:verbatimCoordinates" xlink:type="simple"><named-content content-type="geo-json" specific-use="{&#34;type&#34;:&#34;Point&#34;,&#34;coordinates&#34;:[23.050278,52.280278]}" id="NCID0EEHFM" xlink:type="simple">52°16'49"N, 23°03'01"E</named-content></named-content>, 25 April 2016, <italic>M. Wolanin</italic> (003294 <abbrev xmlns:xlink="http://www.w3.org/1999/xlink" xlink:title="University of Rzeszów" id="ABBRID0ELHFM" xlink:type="simple">UR</abbrev>).</p></tp:treatment-sec><tp:treatment-sec sec-type="notes" id="SECID0EPHFM"><title>Notes.</title><p><italic><tp:taxon-name><tp:taxon-name-part taxon-name-part-type="genus" reg="Taraxacum">T.</tp:taxon-name-part><tp:taxon-name-part taxon-name-part-type="species" reg="proximum">proximum</tp:taxon-name-part></tp:taxon-name></italic> is distinguished by elongated leaves with quite numerous side lobes (4–8 pairs) that are uniform, triangular-deltate, entire to denticulate. The capitulum is small (2–3 cm), convex, with numerous greenish-yellowish tubular ligules. Pollen absent. Achenes slender, reddish-brown (Figs <xref ref-type="fig" rid="F30">30</xref>, <xref ref-type="fig" rid="F31">31</xref>).</p><fig id="F30" position="float" orientation="portrait"><object-id xmlns:xlink="http://www.w3.org/1999/xlink" content-type="doi" xlink:type="simple">10.3897/phytokeys.224.99463.figure30</object-id><object-id xmlns:xlink="http://www.w3.org/1999/xlink" content-type="arpha" xlink:type="simple">81EA0C47-6758-5CE3-9867-DAEC612DCFD4</object-id><label>Figure 30.</label><caption><p>Variation in leaf shape in <italic><tp:taxon-name><tp:taxon-name-part taxon-name-part-type="genus" reg="Taraxacum">T.</tp:taxon-name-part><tp:taxon-name-part taxon-name-part-type="species" reg="proximum">proximum</tp:taxon-name-part></tp:taxon-name></italic>; locality – Zaniemyśl (<italic>M. Wolanin</italic> 2016 <abbrev xmlns:xlink="http://www.w3.org/1999/xlink" xlink:title="University of Rzeszów" id="ABBRID0E4IFM" xlink:type="simple">UR</abbrev>). Scale bar: 5 cm.</p></caption><graphic xmlns:xlink="http://www.w3.org/1999/xlink" xlink:href="phytokeys-224-001_article-99463__-g030.jpg" position="float" orientation="portrait" xlink:type="simple" id="oo_833366.jpg"><uri content-type="original_file" xlink:type="simple">https://binary.pensoft.net/fig/833366</uri></graphic></fig><fig id="F31" position="float" orientation="portrait"><object-id xmlns:xlink="http://www.w3.org/1999/xlink" content-type="doi" xlink:type="simple">10.3897/phytokeys.224.99463.figure31</object-id><object-id xmlns:xlink="http://www.w3.org/1999/xlink" content-type="arpha" xlink:type="simple">E3560158-080F-5D72-AD31-AEB1CCB0A619</object-id><label>Figure 31.</label><caption><p><italic><tp:taxon-name><tp:taxon-name-part taxon-name-part-type="genus" reg="Taraxacum">Taraxacum</tp:taxon-name-part><tp:taxon-name-part taxon-name-part-type="species" reg="proximum">proximum</tp:taxon-name-part></tp:taxon-name></italic>; locality – Drezdenko, 2016, photo by M. Wolanin.</p></caption><graphic xmlns:xlink="http://www.w3.org/1999/xlink" xlink:href="phytokeys-224-001_article-99463__-g031.jpg" position="float" orientation="portrait" xlink:type="simple" id="oo_833367.jpg"><uri content-type="original_file" xlink:type="simple">https://binary.pensoft.net/fig/833367</uri></graphic></fig></tp:treatment-sec><tp:treatment-sec><!--Section generated to contain objects referenced in tp:taxon-treatment.--><fig id="F23" position="float" orientation="portrait"><object-id xmlns:xlink="http://www.w3.org/1999/xlink" content-type="doi" xlink:type="simple">10.3897/phytokeys.224.99463.figure23</object-id><object-id xmlns:xlink="http://www.w3.org/1999/xlink" content-type="arpha" xlink:type="simple">C70C484A-575A-526B-BDAA-8365064867D1</object-id><label>Figure 23.</label><caption><p>Distribution maps of <tp:taxon-name><tp:taxon-name-part taxon-name-part-type="genus" reg="Taraxacum">Taraxacum</tp:taxon-name-part><tp:taxon-name-part taxon-name-part-type="infraspecific-rank">sect.</tp:taxon-name-part><tp:taxon-name-part taxon-name-part-type="section" reg="Erythrosperma">Erythrosperma</tp:taxon-name-part></tp:taxon-name> in Poland <bold>A</bold><italic><tp:taxon-name><tp:taxon-name-part taxon-name-part-type="genus" reg="Taraxacum">T.</tp:taxon-name-part><tp:taxon-name-part taxon-name-part-type="species" reg="lacistophyllum">lacistophyllum</tp:taxon-name-part></tp:taxon-name></italic><bold>B</bold><italic><tp:taxon-name><tp:taxon-name-part taxon-name-part-type="genus" reg="Taraxacum">T.</tp:taxon-name-part><tp:taxon-name-part taxon-name-part-type="species" reg="parnassicum">parnassicum</tp:taxon-name-part></tp:taxon-name></italic><bold>C</bold><italic><tp:taxon-name><tp:taxon-name-part taxon-name-part-type="genus" reg="Taraxacum">T.</tp:taxon-name-part><tp:taxon-name-part taxon-name-part-type="species" reg="plumbeum">plumbeum</tp:taxon-name-part></tp:taxon-name></italic><bold>D</bold><italic><tp:taxon-name><tp:taxon-name-part taxon-name-part-type="genus" reg="Taraxacum">T.</tp:taxon-name-part><tp:taxon-name-part taxon-name-part-type="species" reg="proximum">proximum</tp:taxon-name-part></tp:taxon-name></italic><bold>E</bold><italic><tp:taxon-name><tp:taxon-name-part taxon-name-part-type="genus" reg="Taraxacum">T.</tp:taxon-name-part><tp:taxon-name-part taxon-name-part-type="species" reg="sandomiriense">sandomiriense</tp:taxon-name-part></tp:taxon-name></italic><bold>F</bold><italic><tp:taxon-name><tp:taxon-name-part taxon-name-part-type="genus" reg="Taraxacum">T.</tp:taxon-name-part><tp:taxon-name-part taxon-name-part-type="species" reg="scanicum">scanicum</tp:taxon-name-part></tp:taxon-name></italic>; black square – localities recorded during field studies, black circle – other localities known from herbarium data.</p></caption><graphic xmlns:xlink="http://www.w3.org/1999/xlink" xlink:href="phytokeys-224-001_article-99463__-g023.jpg" position="float" orientation="portrait" xlink:type="simple" id="oo_833359.jpg"><uri content-type="original_file" xlink:type="simple">https://binary.pensoft.net/fig/833359</uri></graphic></fig></tp:treatment-sec><ref-list><ref id="B54"><mixed-citation xmlns:xlink="http://www.w3.org/1999/xlink" xlink:type="simple"><person-group><name name-style="western"><surname>Lundevall</surname><given-names>CF</given-names></name><name name-style="western"><surname>Øllgaard</surname><given-names>H</given-names></name></person-group> (<year>1999</year>) <article-title>The genus <italic><tp:taxon-name><tp:taxon-name-part taxon-name-part-type="genus">Taraxacum</tp:taxon-name-part></tp:taxon-name></italic> in the Nordic and Baltic countries: Types of all specific, subspecific and varietal taxa, including type locations and sectional belonging.</article-title><source>Preslia</source><volume>71</volume>: <fpage>43</fpage>–<lpage>171</lpage>.</mixed-citation></ref><ref id="B124"><mixed-citation xmlns:xlink="http://www.w3.org/1999/xlink" xlink:type="simple"><person-group><name name-style="western"><surname>Wolanin</surname><given-names>M</given-names></name><name name-style="western"><surname>Musiał</surname><given-names>K</given-names></name></person-group> (<year>2017</year>) <article-title>Chromosome numbers in 11 species of <tp:taxon-name><tp:taxon-name-part taxon-name-part-type="genus">Taraxacum</tp:taxon-name-part><tp:taxon-name-part taxon-name-part-type="infraspecific-rank">section</tp:taxon-name-part><tp:taxon-name-part taxon-name-part-type="section">Erythrosperma</tp:taxon-name-part></tp:taxon-name> Dt. from Poland. Acta Biologica Cracoviensia.</article-title><source>Series; Botanica</source><volume>59</volume>(<issue>2</issue>): <fpage>83</fpage>–<lpage>87</lpage>. <ext-link xlink:type="simple" ext-link-type="doi" xlink:href="10.1515/abcsb-2017-0008">https://doi.org/10.1515/abcsb-2017-0008</ext-link></mixed-citation></ref><ref id="B113"><mixed-citation xmlns:xlink="http://www.w3.org/1999/xlink" xlink:type="simple"><person-group><name name-style="western"><surname>Van Soest</surname><given-names>JL</given-names></name></person-group> (<year>1957</year>) <article-title><italic><tp:taxon-name><tp:taxon-name-part taxon-name-part-type="genus">Taraxacum</tp:taxon-name-part></tp:taxon-name></italic> sectio <italic><tp:taxon-name><tp:taxon-name-part taxon-name-part-type="genus">Obliqua</tp:taxon-name-part></tp:taxon-name></italic> Dt. En sectio <italic><tp:taxon-name><tp:taxon-name-part taxon-name-part-type="genus">Erythrosperma</tp:taxon-name-part></tp:taxon-name></italic> Dt. Em. Lb. In Nederland.</article-title><source>Acta Botanica Neerlandica</source><volume>6</volume>(<issue>1</issue>): <fpage>74</fpage>–<lpage>92</lpage>. <ext-link xlink:type="simple" ext-link-type="doi" xlink:href="10.1111/j.1438-8677.1957.tb00574.x">https://doi.org/10.1111/j.1438-8677.1957.tb00574.x</ext-link></mixed-citation></ref><ref id="B114"><mixed-citation xmlns:xlink="http://www.w3.org/1999/xlink" xlink:type="simple"><person-group><name name-style="western"><surname>Van Soest</surname><given-names>JL</given-names></name></person-group> (<year>1967</year>) A catalogue of <tp:taxon-name><tp:taxon-name-part taxon-name-part-type="genus">Taraxacum</tp:taxon-name-part><tp:taxon-name-part taxon-name-part-type="infraspecific-rank">sect.</tp:taxon-name-part><tp:taxon-name-part taxon-name-part-type="section">Erythrosperma</tp:taxon-name-part></tp:taxon-name> Dt. em. Lb Leiden.</mixed-citation></ref><ref id="B12"><mixed-citation xmlns:xlink="http://www.w3.org/1999/xlink" xlink:type="simple"><person-group><name name-style="western"><surname>Doll</surname><given-names>R</given-names></name></person-group> (<year>1973b</year>) <article-title>Revision der sect. <tp:taxon-name><tp:taxon-name-part taxon-name-part-type="genus"/><tp:taxon-name-part taxon-name-part-type="section">Erythrosperma</tp:taxon-name-part></tp:taxon-name> Dahlst. emend. Lindb. fil. der Gattung <italic><tp:taxon-name><tp:taxon-name-part taxon-name-part-type="genus">Taraxacum</tp:taxon-name-part></tp:taxon-name></italic> Zinn, Teil 2.</article-title><source>Feddes Repertorium</source><volume>84</volume>(<issue>1–2</issue>): <fpage>1</fpage>–<lpage>180</lpage>. <ext-link xlink:type="simple" ext-link-type="doi" xlink:href="10.1002/fedr.19730840102">https://doi.org/10.1002/fedr.19730840102</ext-link></mixed-citation></ref><ref id="B102"><mixed-citation xmlns:xlink="http://www.w3.org/1999/xlink" xlink:type="simple"><person-group><name name-style="western"><surname>Tacik</surname><given-names>T</given-names></name></person-group> (<year>1980</year>) <article-title><italic><tp:taxon-name><tp:taxon-name-part taxon-name-part-type="genus">Taraxacum</tp:taxon-name-part></tp:taxon-name></italic> Wiggers, Mniszek (Dmuchawiec).</article-title> In: <person-group><name name-style="western"><surname>Jasiewicz</surname><given-names>A</given-names></name></person-group> (<role>Ed.</role>) <issue-title>Flora Polska.</issue-title><source>Rośliny naczyniowe Polski i ziem ościennych (Vol. 14). Państwowe Wydawnictwo Naukowe, Warszawa</source>, <fpage>7</fpage>–<lpage>199</lpage>.</mixed-citation></ref><ref id="B13"><mixed-citation xmlns:xlink="http://www.w3.org/1999/xlink" xlink:type="simple"><person-group><name name-style="western"><surname>Dostál</surname><given-names>J</given-names></name></person-group> (<year>1989</year>) Nová Květena ČSSR. Akademia, Praha.</mixed-citation></ref><ref id="B24"><mixed-citation xmlns:xlink="http://www.w3.org/1999/xlink" xlink:type="simple"><person-group><name name-style="western"><surname>Fedorov</surname><given-names>AA [Ed.]</given-names></name></person-group> (<year>1989</year>) Flora evropejskoj časti SSSR 8. [Cvelev NN]</mixed-citation></ref><ref id="B71"><mixed-citation xmlns:xlink="http://www.w3.org/1999/xlink" xlink:type="simple"><person-group><name name-style="western"><surname>Mosyakin</surname><given-names>SL</given-names></name><name name-style="western"><surname>Fedoronchuk</surname><given-names>MM</given-names></name></person-group> (<year>1999</year>) Vascular Plants of Ukraine. A Nomenclatural Checklist. M.G. Kholodny Institute of Botany, National Academy of Sciences of Ukraine, Kiev.</mixed-citation></ref><ref id="B108"><mixed-citation xmlns:xlink="http://www.w3.org/1999/xlink" xlink:type="simple"><person-group><name name-style="western"><surname>Uhlemann</surname><given-names>I</given-names></name></person-group> (<year>2003</year>) <article-title>Die Gattung <italic><tp:taxon-name><tp:taxon-name-part taxon-name-part-type="genus">Taraxacum</tp:taxon-name-part></tp:taxon-name></italic> (<tp:taxon-name><tp:taxon-name-part taxon-name-part-type="family">Asteraceae</tp:taxon-name-part></tp:taxon-name>) im östlichen Deutschland.</article-title><source>Mitteilungen zur floristischen Kartierung Sachsen-Anhalt, Sonderheft</source><volume>4</volume>: <fpage>1</fpage>–<lpage>136</lpage>.</mixed-citation></ref><ref id="B116"><mixed-citation xmlns:xlink="http://www.w3.org/1999/xlink" xlink:type="simple"><person-group><name name-style="western"><surname>Vašut</surname><given-names>RJ</given-names></name></person-group> (<year>2003</year>) <article-title><tp:taxon-name><tp:taxon-name-part taxon-name-part-type="genus">Taraxacum</tp:taxon-name-part><tp:taxon-name-part taxon-name-part-type="infraspecific-rank">sect.</tp:taxon-name-part><tp:taxon-name-part taxon-name-part-type="section">Erythrosperma</tp:taxon-name-part></tp:taxon-name> in Moravia (Czech Republic): Taxonomic notes and the distribution of previously described species.</article-title><source>Preslia</source><volume>75</volume>: <fpage>311</fpage>–<lpage>338</lpage>.</mixed-citation></ref><ref id="B103"><mixed-citation xmlns:xlink="http://www.w3.org/1999/xlink" xlink:type="simple"><person-group><name name-style="western"><surname>Trávníček</surname><given-names>B</given-names></name><name name-style="western"><surname>Kirschner</surname><given-names>J</given-names></name><name name-style="western"><surname>Štěpánek</surname><given-names>J</given-names></name><name name-style="western"><surname>Vašut</surname><given-names>RJ</given-names></name></person-group> (<year>2010</year>) <article-title><italic><tp:taxon-name><tp:taxon-name-part taxon-name-part-type="genus">Taraxacum</tp:taxon-name-part></tp:taxon-name></italic> Wigg.</article-title> In: <person-group><name name-style="western"><surname>Štěpánková</surname><given-names>J</given-names></name></person-group> (<role>Ed.</role>) <issue-title>Květena České Republiky (Vol.</issue-title><source>8). Academia, Praha</source>, <fpage>23</fpage>–<lpage>269</lpage>.</mixed-citation></ref><ref id="B122"><mixed-citation xmlns:xlink="http://www.w3.org/1999/xlink" xlink:type="simple"><person-group><name name-style="western"><surname>Wendt</surname><given-names>G</given-names></name><name name-style="western"><surname>Øllgaard</surname><given-names>H</given-names></name></person-group> (<year>2015</year>) Sandmaskrosor i Sverige och Danmark. Svenska Botaniska Föreningen, 304 pp.</mixed-citation></ref></ref-list></tp:taxon-treatment>
