# Supplementary material for: ﻿Taxonomy and distribution of Taraxacum sect. Erythrosperma (Asteraceae) in Poland
Source: PhytoKeys. 2023 Apr 5;224:1–88. doi: 10.3897/phytokeys.224.99463 (PMC10311454; doi:10.3897/phytokeys.224.99463)
Supplement: XML Treatment for Taraxacum scanicum [file phytokeys.224.99463-treatment13.xml]

<!DOCTYPE tp:taxon-treatment
  PUBLIC "-//TaxonX//DTD Taxonomic Treatment Publishing DTD v0 20100105//EN" "tax-treatment-NSO.dtd">
<tp:taxon-treatment xmlns:tp="http://www.plazi.org/taxpub"><tp:treatment-meta><kwd-group><label>Taxon classification</label><kwd>
                <named-content content-type="kingdom">Plantae</named-content>
              </kwd><kwd>
                <named-content content-type="order">Asterales</named-content>
              </kwd><kwd>
                <named-content content-type="family">Asteraceae</named-content>
              </kwd></kwd-group><mixed-citation publication-type="journal"><person-group><name><surname>Wolanin</surname><given-names>Mateusz</given-names></name><name><surname>Klichowska</surname><given-names>Ewelina</given-names></name><name><surname>Jedrzejczyk</surname><given-names>Iwona</given-names></name><name><surname>Rewers</surname><given-names>Monika</given-names></name><name><surname>Nobis</surname><given-names>Marcin</given-names></name></person-group><article-title>﻿Taxonomy and distribution of <italic><tp:taxon-name><tp:taxon-name-part taxon-name-part-type="genus" reg="Taraxacum">Taraxacum</tp:taxon-name-part></tp:taxon-name></italic> sect. <italic><tp:taxon-name><tp:taxon-name-part taxon-name-part-type="genus" reg="Taraxacum"/><tp:taxon-name-part taxon-name-part-type="section" reg="Erythrosperma">Erythrosperma</tp:taxon-name-part></tp:taxon-name></italic> (<tp:taxon-name><tp:taxon-name-part taxon-name-part-type="family" reg="Asteraceae">Asteraceae</tp:taxon-name-part></tp:taxon-name>) in Poland</article-title><source>PhytoKeys</source><day>05</day><month>04</month><year>2023</year><volume>224</volume><fpage>1</fpage><lpage>88</lpage><pub-id pub-id-type="doi">10.3897/phytokeys.224.99463</pub-id></mixed-citation></tp:treatment-meta><tp:nomenclature><label>﻿12.</label><tp:taxon-name>
              <object-id xmlns:xlink="http://www.w3.org/1999/xlink" content-type="arpha" xlink:type="simple">BE5E5BD2-288D-5E67-9C18-A1A8F3876064</object-id>
              <tp:taxon-name-part taxon-name-part-type="genus" reg="Taraxacum">Taraxacum</tp:taxon-name-part>
              <tp:taxon-name-part taxon-name-part-type="species" reg="scanicum">scanicum</tp:taxon-name-part>
            </tp:taxon-name><tp:taxon-authority>Dahlst., Ark. Bot. 10(11): 21. 1911.</tp:taxon-authority></tp:nomenclature><tp:treatment-sec sec-type="material" id="SECID0EXAGM"><title>Type.</title><p>Sweden, Skåne, Lund, the garden of the infectious-diseases hospital, 21 May 1910, <italic>E. L. Ekman</italic> (lectotype in S [upper specimen], designated by <xref ref-type="bibr" rid="B54">Lundevall and Øllgaard 1999</xref>: 143).</p></tp:treatment-sec><tp:treatment-sec sec-type="description" id="SECID0EDBGM"><title>Description.</title><p>Plants small to middle-sized, 10–20(–25) cm tall. <bold><italic>Leaves</italic></bold> dark green, almost glabrous, approximately (5–)7–12(–15) cm long and (1–)1.5–3(–4) cm wide, usually 6–7 times longer than wide, blades narrowly oblanceolate, usually broadest in upper 1/3, with (3–)4–6 pairs of lateral lobes, midribs often purple-brownish; lateral lobes opposite to remote; lateral lobes of the inner leaves usually dissected and toothed at the distal margin, slightly recurved, proximal margin usually entire; lateral lobes of the outer leaves triangular, usually toothed or/and incised at the distal margin; interlobes not or slightly crisped, often toothed only at the upper part of the leaf blade; terminal lobe of the inner leaves elongate with a protracted apex, quite often incised at the base; terminal lobe of the outer leaves with obtuse apical lobule; petioles unwinged, purple. <bold><italic>Scapes</italic></bold> as long as or longer than leaves, hairy, especially under the capitulum, often suffused purple-brownish. <bold><italic>Capitulum</italic></bold> convex, 3.0–3.5 cm in diameter, yellow, outer strips red-grey; inner bracts dark, glaucous greyish-green, somewhat pruinose, with or without a small lump; outer bracts usually 10–15, widely lanceolate, usually 7–9 mm long, 1.5–3.0 mm broad, grey-green, quite often suffused red-violet, with a narrow white hyaline margin (0.1–0.2 mm broad), recurved or patent, usually with small cornicules; stigmas dark greyish-green, pollen present. <bold><italic>Achenes</italic></bold> brown-red, with slender spinules in the upper part, 3.5–4.1 mm long (incl. the 0.8–1.2 mm long cone), rostrum (6.5–)7–8 mm long, pappus white.</p></tp:treatment-sec><tp:treatment-sec sec-type="Flowering period" id="SECID0E1BGM"><title>Flowering period.</title><p>April–May.</p></tp:treatment-sec><tp:treatment-sec sec-type="habitat" id="SECID0E6BGM"><title>Habitat.</title><p>Pine forest edges, forest clearings, paths, roadsides, most often in sunny, dry and sandy places. Plant communities participated by <italic><tp:taxon-name><tp:taxon-name-part taxon-name-part-type="genus" reg="Taraxacum">T.</tp:taxon-name-part><tp:taxon-name-part taxon-name-part-type="species" reg="scanicum">scanicum</tp:taxon-name-part></tp:taxon-name></italic> were dominated most often by species typical of sandy grasslands (<italic>Sedo-Scleranthetea</italic> class). In Wielkopolska Lowland (Ługi place) we recorded this species on a dry sandy roadside together with <italic><tp:taxon-name><tp:taxon-name-part taxon-name-part-type="genus" reg="Achillea">Achillea</tp:taxon-name-part><tp:taxon-name-part taxon-name-part-type="species" reg="millefolium">millefolium</tp:taxon-name-part></tp:taxon-name></italic>, <italic><tp:taxon-name><tp:taxon-name-part taxon-name-part-type="genus" reg="Anthemis">Anthemis</tp:taxon-name-part><tp:taxon-name-part taxon-name-part-type="species" reg="arvensis">arvensis</tp:taxon-name-part></tp:taxon-name></italic>, <italic><tp:taxon-name><tp:taxon-name-part taxon-name-part-type="genus" reg="Artemisia">Artemisia</tp:taxon-name-part><tp:taxon-name-part taxon-name-part-type="species" reg="campestris">campestris</tp:taxon-name-part></tp:taxon-name></italic>, <italic><tp:taxon-name><tp:taxon-name-part taxon-name-part-type="genus" reg="Artemisia">A.</tp:taxon-name-part><tp:taxon-name-part taxon-name-part-type="species" reg="vulgaris">vulgaris</tp:taxon-name-part></tp:taxon-name></italic>, <italic><tp:taxon-name><tp:taxon-name-part taxon-name-part-type="genus" reg="Berteroa">Berteroa</tp:taxon-name-part><tp:taxon-name-part taxon-name-part-type="species" reg="incana">incana</tp:taxon-name-part></tp:taxon-name></italic>, <italic><tp:taxon-name><tp:taxon-name-part taxon-name-part-type="genus" reg="Erophila">Erophila</tp:taxon-name-part><tp:taxon-name-part taxon-name-part-type="species" reg="verna">verna</tp:taxon-name-part></tp:taxon-name></italic>, <italic><tp:taxon-name><tp:taxon-name-part taxon-name-part-type="genus" reg="Helichrysum">Helichrysum</tp:taxon-name-part><tp:taxon-name-part taxon-name-part-type="species" reg="arenarium">arenarium</tp:taxon-name-part></tp:taxon-name></italic>, <italic><tp:taxon-name><tp:taxon-name-part taxon-name-part-type="genus" reg="Plantago">Plantago</tp:taxon-name-part><tp:taxon-name-part taxon-name-part-type="species" reg="lanceolata">lanceolata</tp:taxon-name-part></tp:taxon-name></italic>, <italic><tp:taxon-name><tp:taxon-name-part taxon-name-part-type="genus" reg="Plantago">P.</tp:taxon-name-part><tp:taxon-name-part taxon-name-part-type="species" reg="major">major</tp:taxon-name-part></tp:taxon-name></italic>, <italic><tp:taxon-name><tp:taxon-name-part taxon-name-part-type="genus" reg="Poa">Poa</tp:taxon-name-part><tp:taxon-name-part taxon-name-part-type="species" reg="annua">annua</tp:taxon-name-part></tp:taxon-name></italic>, <italic><tp:taxon-name><tp:taxon-name-part taxon-name-part-type="genus" reg="Potentilla">Potentilla</tp:taxon-name-part><tp:taxon-name-part taxon-name-part-type="species" reg="argentea">argentea</tp:taxon-name-part></tp:taxon-name></italic>, <italic><tp:taxon-name><tp:taxon-name-part taxon-name-part-type="genus" reg="Sedum">Sedum</tp:taxon-name-part><tp:taxon-name-part taxon-name-part-type="species" reg="acre">acre</tp:taxon-name-part></tp:taxon-name></italic>, <tp:taxon-name><tp:taxon-name-part taxon-name-part-type="genus" reg="Taraxacum">Taraxacum</tp:taxon-name-part><tp:taxon-name-part taxon-name-part-type="infraspecific-rank">sect.</tp:taxon-name-part><tp:taxon-name-part taxon-name-part-type="section" reg="Taraxacum">Taraxacum</tp:taxon-name-part></tp:taxon-name>, <italic><tp:taxon-name><tp:taxon-name-part taxon-name-part-type="genus" reg="Veronica">Veronica</tp:taxon-name-part><tp:taxon-name-part taxon-name-part-type="species" reg="arvensis">arvensis</tp:taxon-name-part></tp:taxon-name></italic>.</p></tp:treatment-sec><tp:treatment-sec sec-type="Somatic chromosome number" id="SECID0EOHGM"><title>Somatic chromosome number.</title><p>24 (<xref ref-type="bibr" rid="B30">Grzesiuk et al. 2008</xref>; <xref ref-type="bibr" rid="B124">Wolanin and Musiał 2017</xref>), 25 (<xref ref-type="bibr" rid="B58">Małecka 1967</xref>, <xref ref-type="bibr" rid="B59">1969</xref>).</p></tp:treatment-sec><tp:treatment-sec sec-type="distribution" id="SECID0EEIGM"><title>General distribution.</title><p>Widespread European species reported from France, Great Britain, Italy, Croatia, Switzerland, Belgium, the Netherlands, Germany, Austria, Denmark, Hungary, the Czech Republic, Poland, Norway, Sweden, Finland, Moldova, Crimea, Ukraine, Lithuania, Latvia, Estonia and European Russia (<xref ref-type="bibr" rid="B113">Van Soest 1957</xref>, <xref ref-type="bibr" rid="B114">1967</xref>; <xref ref-type="bibr" rid="B12">Doll 1973b</xref>; <xref ref-type="bibr" rid="B102">Tacik 1980</xref>; <xref ref-type="bibr" rid="B24">Fedorov 1989</xref>; <xref ref-type="bibr" rid="B54">Lundevall and Øllgaard 1999</xref>; <xref ref-type="bibr" rid="B71">Mosyakin and Fedoronchuk 1999</xref>; <xref ref-type="bibr" rid="B108">Uhlemann 2003</xref>; <xref ref-type="bibr" rid="B29">Głowacki et al. 2004</xref>; <xref ref-type="bibr" rid="B103">Trávníček et al. 2010</xref>; <xref ref-type="bibr" rid="B122">Wendt and Øllgaard 2015</xref>; <xref ref-type="bibr" rid="B75">Nobis et al. 2020b</xref>).</p></tp:treatment-sec><tp:treatment-sec sec-type="distribution" id="SECID0E1JGM"><title>Distribution in Poland.</title><p>Scattered localities mainly in northern Poland, quite frequent (Fig. <xref ref-type="fig" rid="F23">23F</xref>).</p></tp:treatment-sec><tp:treatment-sec sec-type="material" id="SECID0EEKGM"><title>Specimens examined.</title><p><bold>AB09</bold> – Dźwirzyno, lawn on sandy soil, <named-content xmlns:xlink="http://www.w3.org/1999/xlink" content-type="dwc:verbatimCoordinates" xlink:type="simple"><named-content content-type="geo-json" specific-use="{&#34;type&#34;:&#34;Point&#34;,&#34;coordinates&#34;:[15.433056,54.162500]}" id="NCID0EPKGM" xlink:type="simple">54°09'45"N, 15°25'59"E</named-content></named-content>, 2 May 2017, <italic>M. Wolanin</italic> (003273 <abbrev xmlns:xlink="http://www.w3.org/1999/xlink" xlink:title="University of Rzeszów" id="ABBRID0EWKGM" xlink:type="simple">UR</abbrev>); Grybowo, roadside ditch edge, <named-content xmlns:xlink="http://www.w3.org/1999/xlink" content-type="dwc:verbatimCoordinates" xlink:type="simple"><named-content content-type="geo-json" specific-use="{&#34;type&#34;:&#34;Point&#34;,&#34;coordinates&#34;:[15.472500,54.164167]}" id="NCID0E4KGM" xlink:type="simple">54°09'51"N, 15°28'21"E</named-content></named-content>, 2 May 2017, <italic>M. Wolanin</italic> (003299 <abbrev xmlns:xlink="http://www.w3.org/1999/xlink" xlink:title="University of Rzeszów" id="ABBRID0EELGM" xlink:type="simple">UR</abbrev>); <bold>AB14</bold> – Międzywodzie, roadside in forest, <named-content xmlns:xlink="http://www.w3.org/1999/xlink" content-type="dwc:verbatimCoordinates" xlink:type="simple"><named-content content-type="geo-json" specific-use="{&#34;type&#34;:&#34;Point&#34;,&#34;coordinates&#34;:[14.694722,54.009722]}" id="NCID0ENLGM" xlink:type="simple">54°00'35"N, 14°41'41"E</named-content></named-content>, 30 April 2017, <italic>M. Wolanin</italic> (003331 <abbrev xmlns:xlink="http://www.w3.org/1999/xlink" xlink:title="University of Rzeszów" id="ABBRID0EULGM" xlink:type="simple">UR</abbrev>); <bold>AB16</bold> – Pustkowo, pine forest edge, <named-content xmlns:xlink="http://www.w3.org/1999/xlink" content-type="dwc:verbatimCoordinates" xlink:type="simple"><named-content content-type="geo-json" specific-use="{&#34;type&#34;:&#34;Point&#34;,&#34;coordinates&#34;:[14.968056,54.068889]}" id="NCID0E4LGM" xlink:type="simple">54°04'08"N, 14°58'05"E</named-content></named-content>, 2 May 2017, <italic>M. Wolanin</italic> (003312 <abbrev xmlns:xlink="http://www.w3.org/1999/xlink" xlink:title="University of Rzeszów" id="ABBRID0EEMGM" xlink:type="simple">UR</abbrev>); <bold>AB22</bold> – Przytór, roadside near pine forest edge, <named-content xmlns:xlink="http://www.w3.org/1999/xlink" content-type="dwc:verbatimCoordinates" xlink:type="simple"><named-content content-type="geo-json" specific-use="{&#34;type&#34;:&#34;Point&#34;,&#34;coordinates&#34;:[14.336944,53.890278]}" id="NCID0ENMGM" xlink:type="simple">53°53'25"N, 14°20'13"E</named-content></named-content>, 30 April 2017, <italic>M. Wolanin</italic> (003351 <abbrev xmlns:xlink="http://www.w3.org/1999/xlink" xlink:title="University of Rzeszów" id="ABBRID0EUMGM" xlink:type="simple">UR</abbrev>); Warszów, roadside ditch near forest edge, <named-content xmlns:xlink="http://www.w3.org/1999/xlink" content-type="dwc:verbatimCoordinates" xlink:type="simple"><named-content content-type="geo-json" specific-use="{&#34;type&#34;:&#34;Point&#34;,&#34;coordinates&#34;:[14.315000,53.894444]}" id="NCID0E2MGM" xlink:type="simple">53°53'40"N, 14°18'54"E</named-content></named-content>, 30 April 2017, <italic>M. Wolanin</italic> (003356 <abbrev xmlns:xlink="http://www.w3.org/1999/xlink" xlink:title="University of Rzeszów" id="ABBRID0ECNGM" xlink:type="simple">UR</abbrev>); <bold>AB23</bold> – Międzyzdroje, lawn on sandy soil, <named-content xmlns:xlink="http://www.w3.org/1999/xlink" content-type="dwc:verbatimCoordinates" xlink:type="simple"><named-content content-type="geo-json" specific-use="{&#34;type&#34;:&#34;Point&#34;,&#34;coordinates&#34;:[14.458333,53.937500]}" id="NCID0ELNGM" xlink:type="simple">53°56'15"N, 14°27'30"E</named-content></named-content>, 30 April 2017, <italic>M. Wolanin</italic> (003353 <abbrev xmlns:xlink="http://www.w3.org/1999/xlink" xlink:title="University of Rzeszów" id="ABBRID0ESNGM" xlink:type="simple">UR</abbrev>); Międzyzdroje, lawn near beach entrance, <named-content xmlns:xlink="http://www.w3.org/1999/xlink" content-type="dwc:verbatimCoordinates" xlink:type="simple"><named-content content-type="geo-json" specific-use="{&#34;type&#34;:&#34;Point&#34;,&#34;coordinates&#34;:[14.449722,53.933333]}" id="NCID0EZNGM" xlink:type="simple">53°56'00"N, 14°26'59"E</named-content></named-content>, 30 April 2017, <italic>M. Wolanin</italic> (003352 <abbrev xmlns:xlink="http://www.w3.org/1999/xlink" xlink:title="University of Rzeszów" id="ABBRID0EAOGM" xlink:type="simple">UR</abbrev>); Międzyzdroje, lawn, <named-content xmlns:xlink="http://www.w3.org/1999/xlink" content-type="dwc:verbatimCoordinates" xlink:type="simple"><named-content content-type="geo-json" specific-use="{&#34;type&#34;:&#34;Point&#34;,&#34;coordinates&#34;:[14.456667,53.936111]}" id="NCID0EHOGM" xlink:type="simple">53°56'10"N, 14°27'24"E</named-content></named-content>, 30 April 2017, <italic>M. Wolanin</italic> (003332 <abbrev xmlns:xlink="http://www.w3.org/1999/xlink" xlink:title="University of Rzeszów" id="ABBRID0EOOGM" xlink:type="simple">UR</abbrev>); <bold>AB32</bold> – Ognica, sandy roadside, <named-content xmlns:xlink="http://www.w3.org/1999/xlink" content-type="dwc:verbatimCoordinates" xlink:type="simple"><named-content content-type="geo-json" specific-use="{&#34;type&#34;:&#34;Point&#34;,&#34;coordinates&#34;:[14.284722,53.879722]}" id="NCID0EXOGM" xlink:type="simple">53°52'47"N, 14°17'05"E</named-content></named-content>, 30 April 2017, <italic>M. Wolanin</italic> (003319 <abbrev xmlns:xlink="http://www.w3.org/1999/xlink" xlink:title="University of Rzeszów" id="ABBRID0E5OGM" xlink:type="simple">UR</abbrev>); <bold>AB47</bold> – vicinity of Unibórz, roadside at pine forest edge, <named-content xmlns:xlink="http://www.w3.org/1999/xlink" content-type="dwc:verbatimCoordinates" xlink:type="simple"><named-content content-type="geo-json" specific-use="{&#34;type&#34;:&#34;Point&#34;,&#34;coordinates&#34;:[15.082500,53.813333]}" id="NCID0EHPGM" xlink:type="simple">53°48'48"N, 15°04'57"E</named-content></named-content>, 30 April 2017, <italic>M. Wolanin</italic> (003371 <abbrev xmlns:xlink="http://www.w3.org/1999/xlink" xlink:title="University of Rzeszów" id="ABBRID0EOPGM" xlink:type="simple">UR</abbrev>); <bold>AB53</bold> – Trzebież, distr. Police, psammophilous grassland, 14 May 1999, <italic>Z. Głowacki</italic> (527640 KRAM); <bold>BA59</bold> – Ustka, sandy square in pine forest, <named-content xmlns:xlink="http://www.w3.org/1999/xlink" content-type="dwc:verbatimCoordinates" xlink:type="simple"><named-content content-type="geo-json" specific-use="{&#34;type&#34;:&#34;Point&#34;,&#34;coordinates&#34;:[16.880000,54.587500]}" id="NCID0E2PGM" xlink:type="simple">54°35'15"N, 16°52'48"E</named-content></named-content>, 1 May 2017, <italic>M. Wolanin</italic> (003286 <abbrev xmlns:xlink="http://www.w3.org/1999/xlink" xlink:title="University of Rzeszów" id="ABBRID0ECQGM" xlink:type="simple">UR</abbrev>); Ustka, sandy roadside, <named-content xmlns:xlink="http://www.w3.org/1999/xlink" content-type="dwc:verbatimCoordinates" xlink:type="simple"><named-content content-type="geo-json" specific-use="{&#34;type&#34;:&#34;Point&#34;,&#34;coordinates&#34;:[16.885278,54.588056]}" id="NCID0EJQGM" xlink:type="simple">54°35'17"N, 16°53'07"E</named-content></named-content>, 1 May 2017, <italic>M. Wolanin</italic> (003260 <abbrev xmlns:xlink="http://www.w3.org/1999/xlink" xlink:title="University of Rzeszów" id="ABBRID0EQQGM" xlink:type="simple">UR</abbrev>); <bold>BC18</bold> – Piła, sandy roadside, <named-content xmlns:xlink="http://www.w3.org/1999/xlink" content-type="dwc:verbatimCoordinates" xlink:type="simple"><named-content content-type="geo-json" specific-use="{&#34;type&#34;:&#34;Point&#34;,&#34;coordinates&#34;:[16.790000,53.150278]}" id="NCID0EZQGM" xlink:type="simple">53°09'01"N, 16°47'24"E</named-content></named-content>, 29 April 2017, <italic>M. Wolanin</italic> (003357, 003370 <abbrev xmlns:xlink="http://www.w3.org/1999/xlink" xlink:title="University of Rzeszów" id="ABBRID0EARGM" xlink:type="simple">UR</abbrev>); <bold>BC51</bold> – Drezdenko, ruderal square in cemetery, <named-content xmlns:xlink="http://www.w3.org/1999/xlink" content-type="dwc:verbatimCoordinates" xlink:type="simple"><named-content content-type="geo-json" specific-use="{&#34;type&#34;:&#34;Point&#34;,&#34;coordinates&#34;:[15.823611,52.835278]}" id="NCID0EJRGM" xlink:type="simple">52°50'07"N, 15°49'25"E</named-content></named-content>, 18 April 2016, <italic>M. Wolanin</italic> (003494 <abbrev xmlns:xlink="http://www.w3.org/1999/xlink" xlink:title="University of Rzeszów" id="ABBRID0EQRGM" xlink:type="simple">UR</abbrev>); <bold>BC52</bold> – Chełst, cemetery lawn, <named-content xmlns:xlink="http://www.w3.org/1999/xlink" content-type="dwc:verbatimCoordinates" xlink:type="simple"><named-content content-type="geo-json" specific-use="{&#34;type&#34;:&#34;Point&#34;,&#34;coordinates&#34;:[15.959722,52.821389]}" id="NCID0EZRGM" xlink:type="simple">52°49'17"N, 15°57'35"E</named-content></named-content>, 18 April 2016, <italic>M. Wolanin</italic> (003544 <abbrev xmlns:xlink="http://www.w3.org/1999/xlink" xlink:title="University of Rzeszów" id="ABBRID0EASGM" xlink:type="simple">UR</abbrev>); <bold>BC61</bold> – Sowia Góra, roadside No 160, <named-content xmlns:xlink="http://www.w3.org/1999/xlink" content-type="dwc:verbatimCoordinates" xlink:type="simple"><named-content content-type="geo-json" specific-use="{&#34;type&#34;:&#34;Point&#34;,&#34;coordinates&#34;:[15.844722,52.698611]}" id="NCID0EJSGM" xlink:type="simple">52°41'55"N, 15°50'41"E</named-content></named-content>, 18 April 2016, <italic>M. Wolanin</italic> (003493 <abbrev xmlns:xlink="http://www.w3.org/1999/xlink" xlink:title="University of Rzeszów" id="ABBRID0EQSGM" xlink:type="simple">UR</abbrev>); <bold>BD42</bold> – Świętno, roadside, <named-content xmlns:xlink="http://www.w3.org/1999/xlink" content-type="dwc:verbatimCoordinates" xlink:type="simple"><named-content content-type="geo-json" specific-use="{&#34;type&#34;:&#34;Point&#34;,&#34;coordinates&#34;:[16.058056,52.008056]}" id="NCID0EZSGM" xlink:type="simple">52°00'29"N, 16°03'29"E</named-content></named-content>, 19 April 2016, <italic>M. Wolanin</italic> (003518 <abbrev xmlns:xlink="http://www.w3.org/1999/xlink" xlink:title="University of Rzeszów" id="ABBRID0EATGM" xlink:type="simple">UR</abbrev>); <bold>BD43</bold> – Kębłowo, ruderal area close to cemetery fence, <named-content xmlns:xlink="http://www.w3.org/1999/xlink" content-type="dwc:verbatimCoordinates" xlink:type="simple"><named-content content-type="geo-json" specific-use="{&#34;type&#34;:&#34;Point&#34;,&#34;coordinates&#34;:[16.109722,52.051667]}" id="NCID0EJTGM" xlink:type="simple">52°03'06"N, 16°06'35"E</named-content></named-content>, 19 April 2016, <italic>M. Wolanin</italic> (003381 <abbrev xmlns:xlink="http://www.w3.org/1999/xlink" xlink:title="University of Rzeszów" id="ABBRID0EQTGM" xlink:type="simple">UR</abbrev>); <bold>BD53</bold> – Kaszczor, cemetery lawn, <named-content xmlns:xlink="http://www.w3.org/1999/xlink" content-type="dwc:verbatimCoordinates" xlink:type="simple"><named-content content-type="geo-json" specific-use="{&#34;type&#34;:&#34;Point&#34;,&#34;coordinates&#34;:[16.166944,51.955556]}" id="NCID0EZTGM" xlink:type="simple">51°57'20"N, 16°10'01"E</named-content></named-content>, 19 April 2016, <italic>M. Wolanin</italic> (003384 <abbrev xmlns:xlink="http://www.w3.org/1999/xlink" xlink:title="University of Rzeszów" id="ABBRID0EAUGM" xlink:type="simple">UR</abbrev>); <bold>BD77</bold> – Bojanowo, Półwiejska street 12, gap between pavement and kerb, <named-content xmlns:xlink="http://www.w3.org/1999/xlink" content-type="dwc:verbatimCoordinates" xlink:type="simple"><named-content content-type="geo-json" specific-use="{&#34;type&#34;:&#34;Point&#34;,&#34;coordinates&#34;:[16.748056,51.710000]}" id="NCID0EJUGM" xlink:type="simple">51°42'36"N, 16°44'53"E</named-content></named-content>, 19 April 2016, <italic>M. Wolanin</italic> (003385 <abbrev xmlns:xlink="http://www.w3.org/1999/xlink" xlink:title="University of Rzeszów" id="ABBRID0EQUGM" xlink:type="simple">UR</abbrev>); <bold>CA38</bold> – W of Chłapowska Valley outlet, cliff slope, 25 June 1970, <italic>W. Chojnacki</italic> (153/01 UGDA); <bold>CA43</bold> – Łeba, along path in pine forest, <named-content xmlns:xlink="http://www.w3.org/1999/xlink" content-type="dwc:verbatimCoordinates" xlink:type="simple"><named-content content-type="geo-json" specific-use="{&#34;type&#34;:&#34;Point&#34;,&#34;coordinates&#34;:[17.591111,54.770278]}" id="NCID0E4UGM" xlink:type="simple">54°46'13"N, 17°35'28"E</named-content></named-content>, 3 May 2019, <italic>M. Wolanin</italic> (003573 <abbrev xmlns:xlink="http://www.w3.org/1999/xlink" xlink:title="University of Rzeszów" id="ABBRID0EEVGM" xlink:type="simple">UR</abbrev>); Łeba, clearing in pine forest, <named-content xmlns:xlink="http://www.w3.org/1999/xlink" content-type="dwc:verbatimCoordinates" xlink:type="simple"><named-content content-type="geo-json" specific-use="{&#34;type&#34;:&#34;Point&#34;,&#34;coordinates&#34;:[17.541944,54.763611]}" id="NCID0ELVGM" xlink:type="simple">54°45'49"N, 17°32'31"E</named-content></named-content>, 2 May 2019, <italic>M. Wolanin</italic> (003576 <abbrev xmlns:xlink="http://www.w3.org/1999/xlink" xlink:title="University of Rzeszów" id="ABBRID0ESVGM" xlink:type="simple">UR</abbrev>); <bold>CD30</bold> – Majdany, sandy roadside in pine forest, <named-content xmlns:xlink="http://www.w3.org/1999/xlink" content-type="dwc:verbatimCoordinates" xlink:type="simple"><named-content content-type="geo-json" specific-use="{&#34;type&#34;:&#34;Point&#34;,&#34;coordinates&#34;:[17.182778,52.133889]}" id="NCID0E2VGM" xlink:type="simple">52°08'02"N, 17°10'58"E</named-content></named-content>, 17 April 2016, <italic>M. Wolanin</italic> (003508 <abbrev xmlns:xlink="http://www.w3.org/1999/xlink" xlink:title="University of Rzeszów" id="ABBRID0ECWGM" xlink:type="simple">UR</abbrev>); Zaniemyśl, cemetery lawn, <named-content xmlns:xlink="http://www.w3.org/1999/xlink" content-type="dwc:verbatimCoordinates" xlink:type="simple"><named-content content-type="geo-json" specific-use="{&#34;type&#34;:&#34;Point&#34;,&#34;coordinates&#34;:[17.169167,52.150278]}" id="NCID0EJWGM" xlink:type="simple">52°09'01"N, 17°10'09"E</named-content></named-content>, 17 April 2016, <italic>M. Wolanin</italic> (003509 <abbrev xmlns:xlink="http://www.w3.org/1999/xlink" xlink:title="University of Rzeszów" id="ABBRID0EQWGM" xlink:type="simple">UR</abbrev>); <bold>CD31</bold> – Murzynowo Leśne, sandy square close to shop, <named-content xmlns:xlink="http://www.w3.org/1999/xlink" content-type="dwc:verbatimCoordinates" xlink:type="simple"><named-content content-type="geo-json" specific-use="{&#34;type&#34;:&#34;Point&#34;,&#34;coordinates&#34;:[17.340278,52.154722]}" id="NCID0EZWGM" xlink:type="simple">52°09'17"N, 17°20'25"E</named-content></named-content>, 17 April 2016, <italic>M. Wolanin</italic> (003507 <abbrev xmlns:xlink="http://www.w3.org/1999/xlink" xlink:title="University of Rzeszów" id="ABBRID0EAXGM" xlink:type="simple">UR</abbrev>); <bold>CD40</bold> – Błażejewo, sandy grassland in cemetery, <named-content xmlns:xlink="http://www.w3.org/1999/xlink" content-type="dwc:verbatimCoordinates" xlink:type="simple"><named-content content-type="geo-json" specific-use="{&#34;type&#34;:&#34;Point&#34;,&#34;coordinates&#34;:[17.143611,52.000278]}" id="NCID0EJXGM" xlink:type="simple">52°00'01"N, 17°08'37"E</named-content></named-content>, 18 April 2016, <italic>M. Wolanin</italic> (003383 <abbrev xmlns:xlink="http://www.w3.org/1999/xlink" xlink:title="University of Rzeszów" id="ABBRID0EQXGM" xlink:type="simple">UR</abbrev>); Jarosławki, sandy roadside at pine forest edge, <named-content xmlns:xlink="http://www.w3.org/1999/xlink" content-type="dwc:verbatimCoordinates" xlink:type="simple"><named-content content-type="geo-json" specific-use="{&#34;type&#34;:&#34;Point&#34;,&#34;coordinates&#34;:[17.172778,52.051944]}" id="NCID0EXXGM" xlink:type="simple">52°03'07"N, 17°10'22"E</named-content></named-content>, 16 April 2016, <italic>M. Wolanin</italic> (003416 <abbrev xmlns:xlink="http://www.w3.org/1999/xlink" xlink:title="University of Rzeszów" id="ABBRID0E5XGM" xlink:type="simple">UR</abbrev>); Kiełczynek, lawn, <named-content xmlns:xlink="http://www.w3.org/1999/xlink" content-type="dwc:verbatimCoordinates" xlink:type="simple"><named-content content-type="geo-json" specific-use="{&#34;type&#34;:&#34;Point&#34;,&#34;coordinates&#34;:[17.213611,52.069722]}" id="NCID0EFYGM" xlink:type="simple">52°04'11"N, 17°12'49"E</named-content></named-content>, 16 April 2016, <italic>M. Wolanin</italic> (003418 <abbrev xmlns:xlink="http://www.w3.org/1999/xlink" xlink:title="University of Rzeszów" id="ABBRID0EMYGM" xlink:type="simple">UR</abbrev>); Książ Wielkopolski, roadside in forest, <named-content xmlns:xlink="http://www.w3.org/1999/xlink" content-type="dwc:verbatimCoordinates" xlink:type="simple"><named-content content-type="geo-json" specific-use="{&#34;type&#34;:&#34;Point&#34;,&#34;coordinates&#34;:[17.245556,52.067222]}" id="NCID0ETYGM" xlink:type="simple">52°04'02"N, 17°14'44"E</named-content></named-content>, 16 April 2016, <italic>M. Wolanin</italic> (003537 <abbrev xmlns:xlink="http://www.w3.org/1999/xlink" xlink:title="University of Rzeszów" id="ABBRID0E1YGM" xlink:type="simple">UR</abbrev>); Ługi, sandy roadside, <named-content xmlns:xlink="http://www.w3.org/1999/xlink" content-type="dwc:verbatimCoordinates" xlink:type="simple"><named-content content-type="geo-json" specific-use="{&#34;type&#34;:&#34;Point&#34;,&#34;coordinates&#34;:[17.186944,51.988056]}" id="NCID0EBZGM" xlink:type="simple">51°59'17"N, 17°11'13"E</named-content></named-content>, 16 April 2016, <italic>M. Wolanin</italic> (003536 <abbrev xmlns:xlink="http://www.w3.org/1999/xlink" xlink:title="University of Rzeszów" id="ABBRID0EIZGM" xlink:type="simple">UR</abbrev>); <bold>DA40</bold> – Jastrania, gap between pavement and kerb, <named-content xmlns:xlink="http://www.w3.org/1999/xlink" content-type="dwc:verbatimCoordinates" xlink:type="simple"><named-content content-type="geo-json" specific-use="{&#34;type&#34;:&#34;Point&#34;,&#34;coordinates&#34;:[18.638056,54.713611]}" id="NCID0ERZGM" xlink:type="simple">54°42'49"N, 18°38'17"E</named-content></named-content>, 9 May 2016, <italic>M. Wolanin</italic> (003555 <abbrev xmlns:xlink="http://www.w3.org/1999/xlink" xlink:title="University of Rzeszów" id="ABBRID0EYZGM" xlink:type="simple">UR</abbrev>); <bold>DA51</bold> – Hel (Leśna street), sandy square at pine forest edge, <named-content xmlns:xlink="http://www.w3.org/1999/xlink" content-type="dwc:verbatimCoordinates" xlink:type="simple"><named-content content-type="geo-json" specific-use="{&#34;type&#34;:&#34;Point&#34;,&#34;coordinates&#34;:[18.815278,54.602222]}" id="NCID0EB1GM" xlink:type="simple">54°36'08"N, 18°48'55"E</named-content></named-content>, 8 May 2016, <italic>M. Wolanin</italic> (003501 <abbrev xmlns:xlink="http://www.w3.org/1999/xlink" xlink:title="University of Rzeszów" id="ABBRID0EI1GM" xlink:type="simple">UR</abbrev>); Hel, meadow close to church, 8 May 1997, <italic>K. Błaszkiewicz</italic> (058153 KTU); <bold>DA76</bold> – Piaski, sandy roadside, <named-content xmlns:xlink="http://www.w3.org/1999/xlink" content-type="dwc:verbatimCoordinates" xlink:type="simple"><named-content content-type="geo-json" specific-use="{&#34;type&#34;:&#34;Point&#34;,&#34;coordinates&#34;:[19.566667,54.419722]}" id="NCID0ET1GM" xlink:type="simple">54°25'11"N, 19°34'00"E</named-content></named-content>, 10 May 2016, <italic>M. Wolanin</italic> (003402 <abbrev xmlns:xlink="http://www.w3.org/1999/xlink" xlink:title="University of Rzeszów" id="ABBRID0E11GM" xlink:type="simple">UR</abbrev>); <bold>DA81</bold> – Gdańsk (Stogi), path in light pine forest, <named-content xmlns:xlink="http://www.w3.org/1999/xlink" content-type="dwc:verbatimCoordinates" xlink:type="simple"><named-content content-type="geo-json" specific-use="{&#34;type&#34;:&#34;Point&#34;,&#34;coordinates&#34;:[18.727222,54.373333]}" id="NCID0ED2GM" xlink:type="simple">54°22'24"N, 18°43'38"E</named-content></named-content>, 7 May 2016, <italic>M. Wolanin</italic> (003399, 003556 <abbrev xmlns:xlink="http://www.w3.org/1999/xlink" xlink:title="University of Rzeszów" id="ABBRID0EK2GM" xlink:type="simple">UR</abbrev>); <bold>DC41</bold> – Sąsieczno, pine forest edge, <named-content xmlns:xlink="http://www.w3.org/1999/xlink" content-type="dwc:verbatimCoordinates" xlink:type="simple"><named-content content-type="geo-json" specific-use="{&#34;type&#34;:&#34;Point&#34;,&#34;coordinates&#34;:[18.843889,52.950833]}" id="NCID0ET2GM" xlink:type="simple">52°57'03"N, 18°50'38"E</named-content></named-content>, 29 April 2018, <italic>M. Wolanin</italic> (003472 <abbrev xmlns:xlink="http://www.w3.org/1999/xlink" xlink:title="University of Rzeszów" id="ABBRID0E12GM" xlink:type="simple">UR</abbrev>); <bold>DC44</bold> – vicinity of Adamów, dry square on pine forest edge, <named-content xmlns:xlink="http://www.w3.org/1999/xlink" content-type="dwc:verbatimCoordinates" xlink:type="simple"><named-content content-type="geo-json" specific-use="{&#34;type&#34;:&#34;Point&#34;,&#34;coordinates&#34;:[19.295833,52.947778]}" id="NCID0ED3GM" xlink:type="simple">52°56'52"N, 19°17'45"E</named-content></named-content>, 29 April 2018, <italic>M. Wolanin</italic> (003478 <abbrev xmlns:xlink="http://www.w3.org/1999/xlink" xlink:title="University of Rzeszów" id="ABBRID0EK3GM" xlink:type="simple">UR</abbrev>); <bold>DC52</bold> – Dąbrówka, roadside in forest, <named-content xmlns:xlink="http://www.w3.org/1999/xlink" content-type="dwc:verbatimCoordinates" xlink:type="simple"><named-content content-type="geo-json" specific-use="{&#34;type&#34;:&#34;Point&#34;,&#34;coordinates&#34;:[18.964167,52.895000]}" id="NCID0ET3GM" xlink:type="simple">52°53'42"N, 18°57'51"E</named-content></named-content>, 29 April 2018, <italic>M. Wolanin</italic> (003470 <abbrev xmlns:xlink="http://www.w3.org/1999/xlink" xlink:title="University of Rzeszów" id="ABBRID0E13GM" xlink:type="simple">UR</abbrev>); between Wakole and Dąbrówka, roadside in pine forest, <named-content xmlns:xlink="http://www.w3.org/1999/xlink" content-type="dwc:verbatimCoordinates" xlink:type="simple"><named-content content-type="geo-json" specific-use="{&#34;type&#34;:&#34;Point&#34;,&#34;coordinates&#34;:[18.969167,52.861111]}" id="NCID0EB4GM" xlink:type="simple">52°51'40"N, 18°58'09"E</named-content></named-content>, 29 April 2018, <italic>M. Wolanin</italic> (003449 <abbrev xmlns:xlink="http://www.w3.org/1999/xlink" xlink:title="University of Rzeszów" id="ABBRID0EI4GM" xlink:type="simple">UR</abbrev>); <bold>DC57</bold> – Borkowo Kościelne near Sierpc, cemetery lawn, <named-content xmlns:xlink="http://www.w3.org/1999/xlink" content-type="dwc:verbatimCoordinates" xlink:type="simple"><named-content content-type="geo-json" specific-use="{&#34;type&#34;:&#34;Point&#34;,&#34;coordinates&#34;:[19.710833,52.848056]}" id="NCID0ER4GM" xlink:type="simple">52°50'53"N, 19°42'39"E</named-content></named-content>, 28 April 2018, <italic>M. Wolanin</italic> (003455 <abbrev xmlns:xlink="http://www.w3.org/1999/xlink" xlink:title="University of Rzeszów" id="ABBRID0EY4GM" xlink:type="simple">UR</abbrev>); <bold>DC63</bold> – Rachcinek, dry roadside, <named-content xmlns:xlink="http://www.w3.org/1999/xlink" content-type="dwc:verbatimCoordinates" xlink:type="simple"><named-content content-type="geo-json" specific-use="{&#34;type&#34;:&#34;Point&#34;,&#34;coordinates&#34;:[19.020833,52.739722]}" id="NCID0EB5GM" xlink:type="simple">52°44'23"N, 19°01'15"E</named-content></named-content>, 29 April 2018, <italic>M. Wolanin</italic> (003458 <abbrev xmlns:xlink="http://www.w3.org/1999/xlink" xlink:title="University of Rzeszów" id="ABBRID0EI5GM" xlink:type="simple">UR</abbrev>); <bold>DE51</bold> – St. Genowefa Hill, distr. Wieluń, 12 June 1965, <italic>H. Błaszczyk</italic> (94960 <named-content xmlns:xlink="http://www.w3.org/1999/xlink" content-type="dwc:institutional_code" xlink:title="Institute of Botany of the Jagiellonian University" xlink:href="http://grbio.org/institution/jagiellonian-university" xlink:type="simple">KRA</named-content>); <bold>DF26</bold> – Ogrodzieniec near Zawiercie, calcareous rocks, 21 May 1965, <italic>A. Jasiewicz</italic> (439038 KRAM); <bold>DF68</bold> – between Kryspinów and Bielany, sunny hillock, 16 May 1976, <italic>H.</italic>, <italic><tp:taxon-name><tp:taxon-name-part taxon-name-part-type="genus" reg="Taraxacum">T.</tp:taxon-name-part></tp:taxon-name></italic> &amp; <italic>J. Tacik</italic> (392442 KRAM); <bold>ED11</bold> – Młodzieszyn, pine forest edge, <named-content xmlns:xlink="http://www.w3.org/1999/xlink" content-type="dwc:verbatimCoordinates" xlink:type="simple"><named-content content-type="geo-json" specific-use="{&#34;type&#34;:&#34;Point&#34;,&#34;coordinates&#34;:[20.206389,52.316667]}" id="NCID0EK6GM" xlink:type="simple">52°19'00"N, 20°12'23"E</named-content></named-content>, 28 April 2018, <italic>M. Wolanin</italic> (003474, 003475 <abbrev xmlns:xlink="http://www.w3.org/1999/xlink" xlink:title="University of Rzeszów" id="ABBRID0ER6GM" xlink:type="simple">UR</abbrev>); <bold>EE83</bold> – Zalejowa Mt., fissure in rock, <named-content xmlns:xlink="http://www.w3.org/1999/xlink" content-type="dwc:verbatimCoordinates" xlink:type="simple"><named-content content-type="geo-json" specific-use="{&#34;type&#34;:&#34;Point&#34;,&#34;coordinates&#34;:[20.458333,50.818611]}" id="NCID0E16GM" xlink:type="simple">50°49'07"N, 20°27'30"E</named-content></named-content>, 20 April 2016, <italic>M. Wolanin</italic> (003558 <abbrev xmlns:xlink="http://www.w3.org/1999/xlink" xlink:title="University of Rzeszów" id="ABBRID0EBAHM" xlink:type="simple">UR</abbrev>); <bold>FC13</bold> – Piątnica (Fort Łomża), pastured grassland, <named-content xmlns:xlink="http://www.w3.org/1999/xlink" content-type="dwc:verbatimCoordinates" xlink:type="simple"><named-content content-type="geo-json" specific-use="{&#34;type&#34;:&#34;Point&#34;,&#34;coordinates&#34;:[22.114722,53.197222]}" id="NCID0EKAHM" xlink:type="simple">53°11'50"N, 22°06'53"E</named-content></named-content>, 25 April 2016, <italic>M. Wolanin</italic> (003374, 003567 <abbrev xmlns:xlink="http://www.w3.org/1999/xlink" xlink:title="University of Rzeszów" id="ABBRID0ERAHM" xlink:type="simple">UR</abbrev>); <bold>FC24</bold> – Zbrzeźnica, sandy bank close to road No 63, <named-content xmlns:xlink="http://www.w3.org/1999/xlink" content-type="dwc:verbatimCoordinates" xlink:type="simple"><named-content content-type="geo-json" specific-use="{&#34;type&#34;:&#34;Point&#34;,&#34;coordinates&#34;:[22.165833,53.039722]}" id="NCID0E1AHM" xlink:type="simple">53°02'23"N, 22°09'57"E</named-content></named-content>, 22 April 2016, <italic>M. Wolanin</italic> (003531 <abbrev xmlns:xlink="http://www.w3.org/1999/xlink" xlink:title="University of Rzeszów" id="ABBRID0EBBHM" xlink:type="simple">UR</abbrev>); Wygoda, sandy bank close to road No 63, <named-content xmlns:xlink="http://www.w3.org/1999/xlink" content-type="dwc:verbatimCoordinates" xlink:type="simple"><named-content content-type="geo-json" specific-use="{&#34;type&#34;:&#34;Point&#34;,&#34;coordinates&#34;:[22.145000,53.083056]}" id="NCID0EIBHM" xlink:type="simple">53°04'59"N, 22°08'42"E</named-content></named-content>, 22 April 2016, <italic>M. Wolanin</italic> (003559 <abbrev xmlns:xlink="http://www.w3.org/1999/xlink" xlink:title="University of Rzeszów" id="ABBRID0EPBHM" xlink:type="simple">UR</abbrev>); <bold>FC50</bold> – Kobylin distr. Goworowo, grassland close to road, 19 May 1992, <italic>Z. Głowacki</italic> (0386425 <named-content xmlns:xlink="http://www.w3.org/1999/xlink" content-type="dwc:institutional_code" xlink:title="Institute of Botany of the Jagiellonian University" xlink:href="http://grbio.org/institution/jagiellonian-university" xlink:type="simple">KRA</named-content>); <bold>FE85</bold> – Łysaków – Kolonia, sandy roadside close to pine forest edge, <named-content xmlns:xlink="http://www.w3.org/1999/xlink" content-type="dwc:verbatimCoordinates" xlink:type="simple"><named-content content-type="geo-json" specific-use="{&#34;type&#34;:&#34;Point&#34;,&#34;coordinates&#34;:[22.124722,50.756389]}" id="NCID0EACHM" xlink:type="simple">50°45'23"N, 22°07'29"E</named-content></named-content>, 19 April 2019, <italic>M. Wolanin</italic> (003586 <abbrev xmlns:xlink="http://www.w3.org/1999/xlink" xlink:title="University of Rzeszów" id="ABBRID0EHCHM" xlink:type="simple">UR</abbrev>); <bold>FE96</bold> – Domostawa, scrub on sandy soil, near S19 road parking lot, <named-content xmlns:xlink="http://www.w3.org/1999/xlink" content-type="dwc:verbatimCoordinates" xlink:type="simple"><named-content content-type="geo-json" specific-use="{&#34;type&#34;:&#34;Point&#34;,&#34;coordinates&#34;:[22.287222,50.620556]}" id="NCID0EQCHM" xlink:type="simple">50°37'14"N, 22°17'14"E</named-content></named-content>, 22 April 2018, <italic>M. Wolanin</italic> (003463, 003465, 003466 <abbrev xmlns:xlink="http://www.w3.org/1999/xlink" xlink:title="University of Rzeszów" id="ABBRID0EXCHM" xlink:type="simple">UR</abbrev>); <bold>GF00</bold> – Tereszpol (Zygmunty), sandy path in pine forest, <named-content xmlns:xlink="http://www.w3.org/1999/xlink" content-type="dwc:verbatimCoordinates" xlink:type="simple"><named-content content-type="geo-json" specific-use="{&#34;type&#34;:&#34;Point&#34;,&#34;coordinates&#34;:[22.898889,50.565556]}" id="NCID0EADHM" xlink:type="simple">50°33'56"N, 22°53'56"E</named-content></named-content>, 2 May 2018, <italic>M. Wolanin</italic> (003467 <abbrev xmlns:xlink="http://www.w3.org/1999/xlink" xlink:title="University of Rzeszów" id="ABBRID0EHDHM" xlink:type="simple">UR</abbrev>).</p></tp:treatment-sec><tp:treatment-sec sec-type="notes" id="SECID0ELDHM"><title>Notes.</title><p>Plants with narrow leaves. Lobes tend to be dissected and petioles suffused purple. Outer bracts grey-green with white hyaline margin, often lightly suffused red-violet, recurved or patent. Fully flowering capitulum convex, yellow, sigmas dark. Fruits brown-red, deeply coloured (Figs <xref ref-type="fig" rid="F34">34</xref>, <xref ref-type="fig" rid="F35">35</xref>).</p><fig id="F34" position="float" orientation="portrait"><object-id xmlns:xlink="http://www.w3.org/1999/xlink" content-type="doi" xlink:type="simple">10.3897/phytokeys.224.99463.figure34</object-id><object-id xmlns:xlink="http://www.w3.org/1999/xlink" content-type="arpha" xlink:type="simple">AD5E6446-8B69-5470-AD3C-F5A463049A31</object-id><label>Figure 34.</label><caption><p>Variation in leaf shape in <italic><tp:taxon-name><tp:taxon-name-part taxon-name-part-type="genus" reg="Taraxacum">T.</tp:taxon-name-part><tp:taxon-name-part taxon-name-part-type="species" reg="scanicum">scanicum</tp:taxon-name-part></tp:taxon-name></italic>; locality – Gdańsk Stogi (<italic>M. Wolanin</italic> 2016 <abbrev xmlns:xlink="http://www.w3.org/1999/xlink" xlink:title="University of Rzeszów" id="ABBRID0EOEHM" xlink:type="simple">UR</abbrev>). Scale bar: 5 cm.</p></caption><graphic xmlns:xlink="http://www.w3.org/1999/xlink" xlink:href="phytokeys-224-001_article-99463__-g034.jpg" position="float" orientation="portrait" xlink:type="simple" id="oo_833370.jpg"><uri content-type="original_file" xlink:type="simple">https://binary.pensoft.net/fig/833370</uri></graphic></fig><fig id="F35" position="float" orientation="portrait"><object-id xmlns:xlink="http://www.w3.org/1999/xlink" content-type="doi" xlink:type="simple">10.3897/phytokeys.224.99463.figure35</object-id><object-id xmlns:xlink="http://www.w3.org/1999/xlink" content-type="arpha" xlink:type="simple">5683DE29-0503-5C12-9D97-384FB16896F2</object-id><label>Figure 35.</label><caption><p><italic><tp:taxon-name><tp:taxon-name-part taxon-name-part-type="genus" reg="Taraxacum">Taraxacum</tp:taxon-name-part><tp:taxon-name-part taxon-name-part-type="species" reg="scanicum">scanicum</tp:taxon-name-part></tp:taxon-name></italic>; locality – Drezdenko, 2016, photo by M. Wolanin.</p></caption><graphic xmlns:xlink="http://www.w3.org/1999/xlink" xlink:href="phytokeys-224-001_article-99463__-g035.jpg" position="float" orientation="portrait" xlink:type="simple" id="oo_833371.jpg"><uri content-type="original_file" xlink:type="simple">https://binary.pensoft.net/fig/833371</uri></graphic></fig></tp:treatment-sec><tp:treatment-sec><!--Section generated to contain objects referenced in tp:taxon-treatment.--><fig id="F23" position="float" orientation="portrait"><object-id xmlns:xlink="http://www.w3.org/1999/xlink" content-type="doi" xlink:type="simple">10.3897/phytokeys.224.99463.figure23</object-id><object-id xmlns:xlink="http://www.w3.org/1999/xlink" content-type="arpha" xlink:type="simple">C70C484A-575A-526B-BDAA-8365064867D1</object-id><label>Figure 23.</label><caption><p>Distribution maps of <tp:taxon-name><tp:taxon-name-part taxon-name-part-type="genus" reg="Taraxacum">Taraxacum</tp:taxon-name-part><tp:taxon-name-part taxon-name-part-type="infraspecific-rank">sect.</tp:taxon-name-part><tp:taxon-name-part taxon-name-part-type="section" reg="Erythrosperma">Erythrosperma</tp:taxon-name-part></tp:taxon-name> in Poland <bold>A</bold><italic><tp:taxon-name><tp:taxon-name-part taxon-name-part-type="genus" reg="Taraxacum">T.</tp:taxon-name-part><tp:taxon-name-part taxon-name-part-type="species" reg="lacistophyllum">lacistophyllum</tp:taxon-name-part></tp:taxon-name></italic><bold>B</bold><italic><tp:taxon-name><tp:taxon-name-part taxon-name-part-type="genus" reg="Taraxacum">T.</tp:taxon-name-part><tp:taxon-name-part taxon-name-part-type="species" reg="parnassicum">parnassicum</tp:taxon-name-part></tp:taxon-name></italic><bold>C</bold><italic><tp:taxon-name><tp:taxon-name-part taxon-name-part-type="genus" reg="Taraxacum">T.</tp:taxon-name-part><tp:taxon-name-part taxon-name-part-type="species" reg="plumbeum">plumbeum</tp:taxon-name-part></tp:taxon-name></italic><bold>D</bold><italic><tp:taxon-name><tp:taxon-name-part taxon-name-part-type="genus" reg="Taraxacum">T.</tp:taxon-name-part><tp:taxon-name-part taxon-name-part-type="species" reg="proximum">proximum</tp:taxon-name-part></tp:taxon-name></italic><bold>E</bold><italic><tp:taxon-name><tp:taxon-name-part taxon-name-part-type="genus" reg="Taraxacum">T.</tp:taxon-name-part><tp:taxon-name-part taxon-name-part-type="species" reg="sandomiriense">sandomiriense</tp:taxon-name-part></tp:taxon-name></italic><bold>F</bold><italic><tp:taxon-name><tp:taxon-name-part taxon-name-part-type="genus" reg="Taraxacum">T.</tp:taxon-name-part><tp:taxon-name-part taxon-name-part-type="species" reg="scanicum">scanicum</tp:taxon-name-part></tp:taxon-name></italic>; black square – localities recorded during field studies, black circle – other localities known from herbarium data.</p></caption><graphic xmlns:xlink="http://www.w3.org/1999/xlink" xlink:href="phytokeys-224-001_article-99463__-g023.jpg" position="float" orientation="portrait" xlink:type="simple" id="oo_833359.jpg"><uri content-type="original_file" xlink:type="simple">https://binary.pensoft.net/fig/833359</uri></graphic></fig></tp:treatment-sec><ref-list><ref id="B54"><mixed-citation xmlns:xlink="http://www.w3.org/1999/xlink" xlink:type="simple"><person-group><name name-style="western"><surname>Lundevall</surname><given-names>CF</given-names></name><name name-style="western"><surname>Øllgaard</surname><given-names>H</given-names></name></person-group> (<year>1999</year>) <article-title>The genus <italic><tp:taxon-name><tp:taxon-name-part taxon-name-part-type="genus">Taraxacum</tp:taxon-name-part></tp:taxon-name></italic> in the Nordic and Baltic countries: Types of all specific, subspecific and varietal taxa, including type locations and sectional belonging.</article-title><source>Preslia</source><volume>71</volume>: <fpage>43</fpage>–<lpage>171</lpage>.</mixed-citation></ref><ref id="B30"><mixed-citation xmlns:xlink="http://www.w3.org/1999/xlink" xlink:type="simple"><person-group><name name-style="western"><surname>Grzesiuk</surname><given-names>A</given-names></name><name name-style="western"><surname>Marciniuk</surname><given-names>J</given-names></name><name name-style="western"><surname>Marciniuk</surname><given-names>P</given-names></name></person-group> (<year>2008</year>) Chromosomal diversity among Polish origin species of <italic><tp:taxon-name><tp:taxon-name-part taxon-name-part-type="genus">Taraxacum</tp:taxon-name-part></tp:taxon-name></italic> genus. Electronic Journal of Polish Agricultural Universities, Biology 11(4): #14.</mixed-citation></ref><ref id="B124"><mixed-citation xmlns:xlink="http://www.w3.org/1999/xlink" xlink:type="simple"><person-group><name name-style="western"><surname>Wolanin</surname><given-names>M</given-names></name><name name-style="western"><surname>Musiał</surname><given-names>K</given-names></name></person-group> (<year>2017</year>) <article-title>Chromosome numbers in 11 species of <tp:taxon-name><tp:taxon-name-part taxon-name-part-type="genus">Taraxacum</tp:taxon-name-part><tp:taxon-name-part taxon-name-part-type="infraspecific-rank">section</tp:taxon-name-part><tp:taxon-name-part taxon-name-part-type="section">Erythrosperma</tp:taxon-name-part></tp:taxon-name> Dt. from Poland. Acta Biologica Cracoviensia.</article-title><source>Series; Botanica</source><volume>59</volume>(<issue>2</issue>): <fpage>83</fpage>–<lpage>87</lpage>. <ext-link xlink:type="simple" ext-link-type="doi" xlink:href="10.1515/abcsb-2017-0008">https://doi.org/10.1515/abcsb-2017-0008</ext-link></mixed-citation></ref><ref id="B58"><mixed-citation xmlns:xlink="http://www.w3.org/1999/xlink" xlink:type="simple"><person-group><name name-style="western"><surname>Małecka</surname><given-names>J</given-names></name></person-group> (<year>1967</year>) <article-title>Cyto-embryological studies in <italic><tp:taxon-name><tp:taxon-name-part taxon-name-part-type="genus">Taraxacum</tp:taxon-name-part><tp:taxon-name-part taxon-name-part-type="species">scanicum</tp:taxon-name-part></tp:taxon-name></italic> Dt. Acta Biologica Cracoviensia.</article-title><source>Series; Botanica</source><volume>10</volume>: <fpage>195</fpage>–<lpage>208</lpage>.</mixed-citation></ref><ref id="B59"><mixed-citation xmlns:xlink="http://www.w3.org/1999/xlink" xlink:type="simple"><person-group><name name-style="western"><surname>Małecka</surname><given-names>J</given-names></name></person-group> (<year>1969</year>) <article-title>Further cyto-taxonomic studies in the genus <tp:taxon-name><tp:taxon-name-part taxon-name-part-type="genus">Taraxacum</tp:taxon-name-part><tp:taxon-name-part taxon-name-part-type="infraspecific-rank">section</tp:taxon-name-part><tp:taxon-name-part taxon-name-part-type="section">Erythrosperma</tp:taxon-name-part></tp:taxon-name> Dt. I. Acta Biologica Cracoviensia.</article-title><source>Series; Botanica</source><volume>12</volume>: <fpage>57</fpage>–<lpage>72</lpage>.</mixed-citation></ref><ref id="B113"><mixed-citation xmlns:xlink="http://www.w3.org/1999/xlink" xlink:type="simple"><person-group><name name-style="western"><surname>Van Soest</surname><given-names>JL</given-names></name></person-group> (<year>1957</year>) <article-title><italic><tp:taxon-name><tp:taxon-name-part taxon-name-part-type="genus">Taraxacum</tp:taxon-name-part></tp:taxon-name></italic> sectio <italic><tp:taxon-name><tp:taxon-name-part taxon-name-part-type="genus">Obliqua</tp:taxon-name-part></tp:taxon-name></italic> Dt. En sectio <italic><tp:taxon-name><tp:taxon-name-part taxon-name-part-type="genus">Erythrosperma</tp:taxon-name-part></tp:taxon-name></italic> Dt. Em. Lb. In Nederland.</article-title><source>Acta Botanica Neerlandica</source><volume>6</volume>(<issue>1</issue>): <fpage>74</fpage>–<lpage>92</lpage>. <ext-link xlink:type="simple" ext-link-type="doi" xlink:href="10.1111/j.1438-8677.1957.tb00574.x">https://doi.org/10.1111/j.1438-8677.1957.tb00574.x</ext-link></mixed-citation></ref><ref id="B114"><mixed-citation xmlns:xlink="http://www.w3.org/1999/xlink" xlink:type="simple"><person-group><name name-style="western"><surname>Van Soest</surname><given-names>JL</given-names></name></person-group> (<year>1967</year>) A catalogue of <tp:taxon-name><tp:taxon-name-part taxon-name-part-type="genus">Taraxacum</tp:taxon-name-part><tp:taxon-name-part taxon-name-part-type="infraspecific-rank">sect.</tp:taxon-name-part><tp:taxon-name-part taxon-name-part-type="section">Erythrosperma</tp:taxon-name-part></tp:taxon-name> Dt. em. Lb Leiden.</mixed-citation></ref><ref id="B12"><mixed-citation xmlns:xlink="http://www.w3.org/1999/xlink" xlink:type="simple"><person-group><name name-style="western"><surname>Doll</surname><given-names>R</given-names></name></person-group> (<year>1973b</year>) <article-title>Revision der sect. <tp:taxon-name><tp:taxon-name-part taxon-name-part-type="genus"/><tp:taxon-name-part taxon-name-part-type="section">Erythrosperma</tp:taxon-name-part></tp:taxon-name> Dahlst. emend. Lindb. fil. der Gattung <italic><tp:taxon-name><tp:taxon-name-part taxon-name-part-type="genus">Taraxacum</tp:taxon-name-part></tp:taxon-name></italic> Zinn, Teil 2.</article-title><source>Feddes Repertorium</source><volume>84</volume>(<issue>1–2</issue>): <fpage>1</fpage>–<lpage>180</lpage>. <ext-link xlink:type="simple" ext-link-type="doi" xlink:href="10.1002/fedr.19730840102">https://doi.org/10.1002/fedr.19730840102</ext-link></mixed-citation></ref><ref id="B102"><mixed-citation xmlns:xlink="http://www.w3.org/1999/xlink" xlink:type="simple"><person-group><name name-style="western"><surname>Tacik</surname><given-names>T</given-names></name></person-group> (<year>1980</year>) <article-title><italic><tp:taxon-name><tp:taxon-name-part taxon-name-part-type="genus">Taraxacum</tp:taxon-name-part></tp:taxon-name></italic> Wiggers, Mniszek (Dmuchawiec).</article-title> In: <person-group><name name-style="western"><surname>Jasiewicz</surname><given-names>A</given-names></name></person-group> (<role>Ed.</role>) <issue-title>Flora Polska.</issue-title><source>Rośliny naczyniowe Polski i ziem ościennych (Vol. 14). Państwowe Wydawnictwo Naukowe, Warszawa</source>, <fpage>7</fpage>–<lpage>199</lpage>.</mixed-citation></ref><ref id="B24"><mixed-citation xmlns:xlink="http://www.w3.org/1999/xlink" xlink:type="simple"><person-group><name name-style="western"><surname>Fedorov</surname><given-names>AA [Ed.]</given-names></name></person-group> (<year>1989</year>) Flora evropejskoj časti SSSR 8. [Cvelev NN]</mixed-citation></ref><ref id="B71"><mixed-citation xmlns:xlink="http://www.w3.org/1999/xlink" xlink:type="simple"><person-group><name name-style="western"><surname>Mosyakin</surname><given-names>SL</given-names></name><name name-style="western"><surname>Fedoronchuk</surname><given-names>MM</given-names></name></person-group> (<year>1999</year>) Vascular Plants of Ukraine. A Nomenclatural Checklist. M.G. Kholodny Institute of Botany, National Academy of Sciences of Ukraine, Kiev.</mixed-citation></ref><ref id="B108"><mixed-citation xmlns:xlink="http://www.w3.org/1999/xlink" xlink:type="simple"><person-group><name name-style="western"><surname>Uhlemann</surname><given-names>I</given-names></name></person-group> (<year>2003</year>) <article-title>Die Gattung <italic><tp:taxon-name><tp:taxon-name-part taxon-name-part-type="genus">Taraxacum</tp:taxon-name-part></tp:taxon-name></italic> (<tp:taxon-name><tp:taxon-name-part taxon-name-part-type="family">Asteraceae</tp:taxon-name-part></tp:taxon-name>) im östlichen Deutschland.</article-title><source>Mitteilungen zur floristischen Kartierung Sachsen-Anhalt, Sonderheft</source><volume>4</volume>: <fpage>1</fpage>–<lpage>136</lpage>.</mixed-citation></ref><ref id="B29"><mixed-citation xmlns:xlink="http://www.w3.org/1999/xlink" xlink:type="simple"><person-group><name name-style="western"><surname>Głowacki</surname><given-names>Z</given-names></name><name name-style="western"><surname>Øllgaard</surname><given-names>H</given-names></name><name name-style="western"><surname>Krechowski</surname><given-names>J</given-names></name></person-group> (<year>2004</year>) <article-title>Genus <italic><tp:taxon-name><tp:taxon-name-part taxon-name-part-type="genus">Taraxacum</tp:taxon-name-part></tp:taxon-name></italic> in the herbarium of University of Silesia.</article-title><source>Badania Fizjograficzne Nad Polską Zachodnią B</source><volume>53</volume>: <fpage>107</fpage>–<lpage>112</lpage>.</mixed-citation></ref><ref id="B103"><mixed-citation xmlns:xlink="http://www.w3.org/1999/xlink" xlink:type="simple"><person-group><name name-style="western"><surname>Trávníček</surname><given-names>B</given-names></name><name name-style="western"><surname>Kirschner</surname><given-names>J</given-names></name><name name-style="western"><surname>Štěpánek</surname><given-names>J</given-names></name><name name-style="western"><surname>Vašut</surname><given-names>RJ</given-names></name></person-group> (<year>2010</year>) <article-title><italic><tp:taxon-name><tp:taxon-name-part taxon-name-part-type="genus">Taraxacum</tp:taxon-name-part></tp:taxon-name></italic> Wigg.</article-title> In: <person-group><name name-style="western"><surname>Štěpánková</surname><given-names>J</given-names></name></person-group> (<role>Ed.</role>) <issue-title>Květena České Republiky (Vol.</issue-title><source>8). Academia, Praha</source>, <fpage>23</fpage>–<lpage>269</lpage>.</mixed-citation></ref><ref id="B122"><mixed-citation xmlns:xlink="http://www.w3.org/1999/xlink" xlink:type="simple"><person-group><name name-style="western"><surname>Wendt</surname><given-names>G</given-names></name><name name-style="western"><surname>Øllgaard</surname><given-names>H</given-names></name></person-group> (<year>2015</year>) Sandmaskrosor i Sverige och Danmark. Svenska Botaniska Föreningen, 304 pp.</mixed-citation></ref><ref id="B75"><mixed-citation xmlns:xlink="http://www.w3.org/1999/xlink" xlink:type="simple"><person-group><name name-style="western"><surname>Nobis</surname><given-names>M</given-names></name><name name-style="western"><surname>Marciniuk</surname><given-names>J</given-names></name><name name-style="western"><surname>Marciniuk</surname><given-names>P</given-names></name><name name-style="western"><surname>Wolanin</surname><given-names>M</given-names></name><name name-style="western"><surname>Király</surname><given-names>G</given-names></name><name name-style="western"><surname>Nowak</surname><given-names>A</given-names></name><name name-style="western"><surname>Paszko</surname><given-names>B</given-names></name><name name-style="western"><surname>Klichowska</surname><given-names>E</given-names></name><name name-style="western"><surname>Moreno-Moral</surname><given-names>G</given-names></name><name name-style="western"><surname>Piwowarczyk</surname><given-names>R</given-names></name><name name-style="western"><surname>Sánchez-Pedraja</surname><given-names>Ó</given-names></name><name name-style="western"><surname>Wróbel</surname><given-names>A</given-names></name><name name-style="western"><surname>Egorova</surname><given-names>IN</given-names></name><name name-style="western"><surname>Jun</surname><given-names>PE</given-names></name><name name-style="western"><surname>Krivenko</surname><given-names>DA</given-names></name><name name-style="western"><surname>Kuzmin</surname><given-names>IV</given-names></name><name name-style="western"><surname>Lazkov</surname><given-names>GA</given-names></name><name name-style="western"><surname>Mei</surname><given-names>G</given-names></name><name name-style="western"><surname>Nobis</surname><given-names>A</given-names></name><name name-style="western"><surname>Olonova</surname><given-names>MV</given-names></name><name name-style="western"><surname>Soreng</surname><given-names>RJ</given-names></name><name name-style="western"><surname>Stinca</surname><given-names>A</given-names></name><name name-style="western"><surname>Vasjukov</surname><given-names>VM</given-names></name><name name-style="western"><surname>Vershinin</surname><given-names>NA</given-names></name></person-group> (<year>2020b</year>) <article-title>Contribution to the flora of Asian and European countries: New national and regional vascular plant records, 9.</article-title><source>Turkish Journal of Botany</source><volume>44</volume>(<issue>4</issue>): <fpage>455</fpage>–<lpage>480</lpage>. <ext-link xlink:type="simple" ext-link-type="doi" xlink:href="10.3906/bot-1908-41">https://doi.org/10.3906/bot-1908-41</ext-link></mixed-citation></ref></ref-list></tp:taxon-treatment>
