# Supplementary material for: ﻿Taxonomy and distribution of Taraxacum sect. Erythrosperma (Asteraceae) in Poland
Source: PhytoKeys. 2023 Apr 5;224:1–88. doi: 10.3897/phytokeys.224.99463 (PMC10311454; doi:10.3897/phytokeys.224.99463)
Supplement: XML Treatment for Taraxacum tenuilobum [file phytokeys.224.99463-treatment14.xml]

<!DOCTYPE tp:taxon-treatment
  PUBLIC "-//TaxonX//DTD Taxonomic Treatment Publishing DTD v0 20100105//EN" "tax-treatment-NSO.dtd">
<tp:taxon-treatment xmlns:tp="http://www.plazi.org/taxpub"><tp:treatment-meta><kwd-group><label>Taxon classification</label><kwd>
                <named-content content-type="kingdom">Plantae</named-content>
              </kwd><kwd>
                <named-content content-type="order">Asterales</named-content>
              </kwd><kwd>
                <named-content content-type="family">Asteraceae</named-content>
              </kwd></kwd-group><mixed-citation publication-type="journal"><person-group><name><surname>Wolanin</surname><given-names>Mateusz</given-names></name><name><surname>Klichowska</surname><given-names>Ewelina</given-names></name><name><surname>Jedrzejczyk</surname><given-names>Iwona</given-names></name><name><surname>Rewers</surname><given-names>Monika</given-names></name><name><surname>Nobis</surname><given-names>Marcin</given-names></name></person-group><article-title>﻿Taxonomy and distribution of <italic><tp:taxon-name><tp:taxon-name-part taxon-name-part-type="genus" reg="Taraxacum">Taraxacum</tp:taxon-name-part></tp:taxon-name></italic> sect. <italic><tp:taxon-name><tp:taxon-name-part taxon-name-part-type="genus" reg="Taraxacum"/><tp:taxon-name-part taxon-name-part-type="section" reg="Erythrosperma">Erythrosperma</tp:taxon-name-part></tp:taxon-name></italic> (<tp:taxon-name><tp:taxon-name-part taxon-name-part-type="family" reg="Asteraceae">Asteraceae</tp:taxon-name-part></tp:taxon-name>) in Poland</article-title><source>PhytoKeys</source><day>05</day><month>04</month><year>2023</year><volume>224</volume><fpage>1</fpage><lpage>88</lpage><pub-id pub-id-type="doi">10.3897/phytokeys.224.99463</pub-id></mixed-citation></tp:treatment-meta><tp:nomenclature><label>﻿13.</label><tp:taxon-name>
              <object-id xmlns:xlink="http://www.w3.org/1999/xlink" content-type="arpha" xlink:type="simple">3845B10A-078B-5C59-BE7C-F046DEC75E5B</object-id>
              <tp:taxon-name-part taxon-name-part-type="genus" reg="Taraxacum">Taraxacum</tp:taxon-name-part>
              <tp:taxon-name-part taxon-name-part-type="species" reg="tenuilobum">tenuilobum</tp:taxon-name-part>
            </tp:taxon-name><tp:taxon-authority>(Dahlst.) Dahlst., Acta Fl. Sueciae 1: 47, 50, 85. 1921.</tp:taxon-authority><tp:nomenclature-citation-list><tp:nomenclature-citation><tp:taxon-name>
                  <tp:taxon-name-part taxon-name-part-type="genus" reg="Taraxacum">Taraxacum</tp:taxon-name-part>
                  <tp:taxon-name-part taxon-name-part-type="species" reg="erythrospermum">erythrospermum</tp:taxon-name-part>
                  <tp:taxon-name-part taxon-name-part-type="infraspecific-rank">subsp.</tp:taxon-name-part>
                  <tp:taxon-name-part taxon-name-part-type="subspecies" reg="tenuilobum">tenuilobum</tp:taxon-name-part>
                </tp:taxon-name><comment>Dahlst., Bot. Not., 1905: 167. 1905.Basionym.</comment></tp:nomenclature-citation></tp:nomenclature-citation-list></tp:nomenclature><tp:treatment-sec sec-type="material" id="SECID0EHHHM"><title>Type.</title><p>Sweden, Dalsland, Mo, Ojersbyn, on rock, 24 May 1901, <italic>P.A. Larsson</italic> (lectotype in S, designated by G. Haglund in Doll 1973: 86; isolectotype in S).</p></tp:treatment-sec><tp:treatment-sec sec-type="description" id="SECID0EPHHM"><title>Description.</title><p>Plants small to middle-sized, (5–)10–15 cm tall. <bold><italic>Leaves</italic></bold> grey-green, almost glabrous or with few barely visible hairs, approximately (5–)7–12(–15) cm long and (1.5–)2.5–3.5(–4) cm wide, usually 4–5 times longer than wide, blades narrowly oblanceolate, usually broadest in upper 1/3, with 3–7 pairs of lateral lobes; lateral lobes opposite to remote; lateral lobes of the inner leaves strongly dissected, somewhat recurved and twisted, quite often slightly widening at the apex, often with parallel small and acute lobes at the distal margin base; lateral lobes of the outer leaves narrowly triangular, slightly recurved or patent, quite often incised or toothed at the distal margin base; interlobes long, often lobulate; terminal lobe of the inner leaves elongate with a protracted apex; terminal lobe of the outer leaves tripartite-subsagitate, quite often with the apical lobule slightly widening at the apex; petioles unwinged, purple. <bold><italic>Scapes</italic></bold> as long as or shorter than leaves, hairy, especially just under the capitulum. <bold><italic>Capitulum</italic></bold> convex, 2.5–3.5 cm in diameter, yellow, outer strips grey-violet; inner bracts greyish-green, often with small lumps; outer bracts usually 10–15, narrowly lanceolate, usually 6–8 mm long, 1.5–2 mm broad, bright greyish-green, suffused with violet, faintly bordered (up to 0.05 broad), arcuate, without corniculation or sometimes with small cornicules; stigmas dark greyish-green, pollen present. <bold><italic>Achenes</italic></bold> red-brown, in the upper part with slender spinules, 3.5–4.0 mm long (incl. the 0.8–1.1 mm long, cylindrical cone), rostrum 6–7 mm long, pappus white.</p></tp:treatment-sec><tp:treatment-sec sec-type="Flowering period" id="SECID0EGIHM"><title>Flowering period.</title><p>April–May.</p></tp:treatment-sec><tp:treatment-sec sec-type="habitat" id="SECID0ELIHM"><title>Habitat.</title><p>In the northern part of Poland, this species grows most often in dry and sandy habitats, such as sandy grasslands, roadsides of forest roads, edges of pine fo­rests, paths, cliffs, dunes, and lawns. In southern Poland, we noticed this species most often in rock grasslands (in eroding and trampled areas). Plant communities with the participation of <italic><tp:taxon-name><tp:taxon-name-part taxon-name-part-type="genus" reg="Taraxacum">T.</tp:taxon-name-part><tp:taxon-name-part taxon-name-part-type="species" reg="tenuilobum">tenuilobum</tp:taxon-name-part></tp:taxon-name></italic> were predominated by species typical to the <italic>Festuco-Brometea</italic> (especially in S Poland) and <italic>Sedo-Scleranthetea</italic> classes. In Świętokrzyskie Mts (Miedzianka place) we noted this species in rocky grassland growing together with <italic><tp:taxon-name><tp:taxon-name-part taxon-name-part-type="genus" reg="Allium">Allium</tp:taxon-name-part><tp:taxon-name-part taxon-name-part-type="species" reg="montanum">montanum</tp:taxon-name-part></tp:taxon-name></italic>, <italic><tp:taxon-name><tp:taxon-name-part taxon-name-part-type="genus" reg="Arenaria">Arenaria</tp:taxon-name-part><tp:taxon-name-part taxon-name-part-type="species" reg="serpyllifolia">serpyllifolia</tp:taxon-name-part></tp:taxon-name></italic>, <italic><tp:taxon-name><tp:taxon-name-part taxon-name-part-type="genus" reg="Artemisia">Artemisia</tp:taxon-name-part><tp:taxon-name-part taxon-name-part-type="species" reg="campestris">campestris</tp:taxon-name-part></tp:taxon-name></italic>, <tp:taxon-name><tp:taxon-name-part taxon-name-part-type="genus" reg="Camelina">Camelina</tp:taxon-name-part><tp:taxon-name-part taxon-name-part-type="species" reg="microcarpa">microcarpa</tp:taxon-name-part><tp:taxon-name-part taxon-name-part-type="infraspecific-rank">subsp.</tp:taxon-name-part><tp:taxon-name-part taxon-name-part-type="subspecies" reg="sylvestris">sylvestris</tp:taxon-name-part></tp:taxon-name>, <italic><tp:taxon-name><tp:taxon-name-part taxon-name-part-type="genus" reg="Campanula">Campanula</tp:taxon-name-part><tp:taxon-name-part taxon-name-part-type="species" reg="sibirica">sibirica</tp:taxon-name-part></tp:taxon-name></italic>, <italic><tp:taxon-name><tp:taxon-name-part taxon-name-part-type="genus" reg="Centaurea">Centaurea</tp:taxon-name-part><tp:taxon-name-part taxon-name-part-type="species" reg="stoebe">stoebe</tp:taxon-name-part></tp:taxon-name></italic>, <italic><tp:taxon-name><tp:taxon-name-part taxon-name-part-type="genus" reg="Cerastium">Cerastium</tp:taxon-name-part><tp:taxon-name-part taxon-name-part-type="species" reg="semidecandrum">semidecandrum</tp:taxon-name-part></tp:taxon-name></italic>, <italic><tp:taxon-name><tp:taxon-name-part taxon-name-part-type="genus" reg="Dianthus">Dianthus</tp:taxon-name-part><tp:taxon-name-part taxon-name-part-type="species" reg="carthusianorum">carthusianorum</tp:taxon-name-part></tp:taxon-name></italic>, <italic><tp:taxon-name><tp:taxon-name-part taxon-name-part-type="genus" reg="Euphorbia">Euphorbia</tp:taxon-name-part><tp:taxon-name-part taxon-name-part-type="species" reg="cyparissias">cyparissias</tp:taxon-name-part></tp:taxon-name></italic>, <italic><tp:taxon-name><tp:taxon-name-part taxon-name-part-type="genus" reg="Galium">Galium</tp:taxon-name-part><tp:taxon-name-part taxon-name-part-type="species" reg="mollugo">mollugo</tp:taxon-name-part></tp:taxon-name></italic>, <italic><tp:taxon-name><tp:taxon-name-part taxon-name-part-type="genus" reg="Holosteum">Holosteum</tp:taxon-name-part><tp:taxon-name-part taxon-name-part-type="species" reg="umbellatum">umbellatum</tp:taxon-name-part></tp:taxon-name></italic>, <italic><tp:taxon-name><tp:taxon-name-part taxon-name-part-type="genus" reg="Medicago">Medicago</tp:taxon-name-part><tp:taxon-name-part taxon-name-part-type="species" reg="falcata">falcata</tp:taxon-name-part></tp:taxon-name></italic>, <italic><tp:taxon-name><tp:taxon-name-part taxon-name-part-type="genus" reg="Plantago">Plantago</tp:taxon-name-part><tp:taxon-name-part taxon-name-part-type="species" reg="media">media</tp:taxon-name-part></tp:taxon-name></italic>, <italic><tp:taxon-name><tp:taxon-name-part taxon-name-part-type="genus" reg="Poa">Poa</tp:taxon-name-part><tp:taxon-name-part taxon-name-part-type="species" reg="compressa">compressa</tp:taxon-name-part></tp:taxon-name></italic>, <italic><tp:taxon-name><tp:taxon-name-part taxon-name-part-type="genus" reg="Poa">P.</tp:taxon-name-part><tp:taxon-name-part taxon-name-part-type="species" reg="pratensis">pratensis</tp:taxon-name-part></tp:taxon-name></italic>, <italic><tp:taxon-name><tp:taxon-name-part taxon-name-part-type="genus" reg="Potentilla">Potentilla</tp:taxon-name-part><tp:taxon-name-part taxon-name-part-type="species" reg="argentea">argentea</tp:taxon-name-part></tp:taxon-name></italic>, <italic><tp:taxon-name><tp:taxon-name-part taxon-name-part-type="genus" reg="Ranunculus">Ranunculus</tp:taxon-name-part><tp:taxon-name-part taxon-name-part-type="species" reg="bulbosus">bulbosus</tp:taxon-name-part></tp:taxon-name></italic>, <italic><tp:taxon-name><tp:taxon-name-part taxon-name-part-type="genus" reg="Salvia">Salvia</tp:taxon-name-part><tp:taxon-name-part taxon-name-part-type="species" reg="pratensis">pratensis</tp:taxon-name-part></tp:taxon-name></italic>, <italic><tp:taxon-name><tp:taxon-name-part taxon-name-part-type="genus" reg="Sanguisorba">Sanguisorba</tp:taxon-name-part><tp:taxon-name-part taxon-name-part-type="species" reg="minor">minor</tp:taxon-name-part></tp:taxon-name></italic>, <italic><tp:taxon-name><tp:taxon-name-part taxon-name-part-type="genus" reg="Sedum">Sedum</tp:taxon-name-part><tp:taxon-name-part taxon-name-part-type="species" reg="acre">acre</tp:taxon-name-part></tp:taxon-name></italic>, <italic><tp:taxon-name><tp:taxon-name-part taxon-name-part-type="genus" reg="Silene">Silene</tp:taxon-name-part><tp:taxon-name-part taxon-name-part-type="species" reg="nutans">nutans</tp:taxon-name-part></tp:taxon-name></italic>, <italic><tp:taxon-name><tp:taxon-name-part taxon-name-part-type="genus" reg="Stachys">Stachys</tp:taxon-name-part><tp:taxon-name-part taxon-name-part-type="species" reg="recta">recta</tp:taxon-name-part></tp:taxon-name></italic>, <italic><tp:taxon-name><tp:taxon-name-part taxon-name-part-type="genus" reg="Thymus">Thymus</tp:taxon-name-part><tp:taxon-name-part taxon-name-part-type="species" reg="pulegioides">pulegioides</tp:taxon-name-part></tp:taxon-name></italic>, <italic><tp:taxon-name><tp:taxon-name-part taxon-name-part-type="genus" reg="Verbascum">Verbascum</tp:taxon-name-part><tp:taxon-name-part taxon-name-part-type="species" reg="nigrum">nigrum</tp:taxon-name-part></tp:taxon-name></italic>, <italic><tp:taxon-name><tp:taxon-name-part taxon-name-part-type="genus" reg="Vincetoxicum">Vincetoxicum</tp:taxon-name-part><tp:taxon-name-part taxon-name-part-type="species" reg="hirundinaria">hirundinaria</tp:taxon-name-part></tp:taxon-name></italic>, <italic><tp:taxon-name><tp:taxon-name-part taxon-name-part-type="genus" reg="Viola">Viola</tp:taxon-name-part><tp:taxon-name-part taxon-name-part-type="species" reg="arvensis">arvensis</tp:taxon-name-part></tp:taxon-name></italic>. On the coast of the Baltic Sea (Łeba place) we observed these species on the sandy edge of the pine forest, accompanied by <italic><tp:taxon-name><tp:taxon-name-part taxon-name-part-type="genus" reg="Carex">Carex</tp:taxon-name-part><tp:taxon-name-part taxon-name-part-type="species" reg="arenaria">arenaria</tp:taxon-name-part></tp:taxon-name></italic>, <italic><tp:taxon-name><tp:taxon-name-part taxon-name-part-type="genus" reg="Cerastium">Cerastium</tp:taxon-name-part><tp:taxon-name-part taxon-name-part-type="species" reg="semidecandrum">semidecandrum</tp:taxon-name-part></tp:taxon-name></italic>, <italic><tp:taxon-name><tp:taxon-name-part taxon-name-part-type="genus" reg="Erophila">Erophila</tp:taxon-name-part><tp:taxon-name-part taxon-name-part-type="species" reg="verna">verna</tp:taxon-name-part></tp:taxon-name></italic>, <italic><tp:taxon-name><tp:taxon-name-part taxon-name-part-type="genus" reg="Potentilla">Potentilla</tp:taxon-name-part><tp:taxon-name-part taxon-name-part-type="species" reg="argentea">argentea</tp:taxon-name-part></tp:taxon-name></italic>, <italic><tp:taxon-name><tp:taxon-name-part taxon-name-part-type="genus" reg="Vicia">Vicia</tp:taxon-name-part><tp:taxon-name-part taxon-name-part-type="species" reg="lathyroides">lathyroides</tp:taxon-name-part></tp:taxon-name></italic>.</p></tp:treatment-sec><tp:treatment-sec sec-type="Somatic chromosome number" id="SECID0E2THM"><title>Somatic chromosome number.</title><p>24 (<xref ref-type="bibr" rid="B124">Wolanin and Musiał 2017</xref>), 25 (<xref ref-type="bibr" rid="B59">Małecka 1969</xref>).</p></tp:treatment-sec><tp:treatment-sec sec-type="distribution" id="SECID0EJUHM"><title>General distribution.</title><p>Mainly NE part of Europe. Species reported from Switzerland, Germany, the Netherlands, Denmark, Poland, Sweden, Norway, Crimea, Moldova, Ukraine, Latvia, Estonia and European Russia (<xref ref-type="bibr" rid="B115">Van Soest 1969</xref>; <xref ref-type="bibr" rid="B105">Tutin et al. 1976</xref>; <xref ref-type="bibr" rid="B102">Tacik 1980</xref>; <xref ref-type="bibr" rid="B24">Fedorov 1989</xref>; <xref ref-type="bibr" rid="B54">Lundevall and Øllgaard 1999</xref>; <xref ref-type="bibr" rid="B71">Mosyakin and Fedoronchuk 1999</xref>; <xref ref-type="bibr" rid="B108">Uhlemann 2003</xref>; <xref ref-type="bibr" rid="B122">Wendt and Øllgaard 2015</xref>).</p></tp:treatment-sec><tp:treatment-sec sec-type="distribution" id="SECID0EPVHM"><title>Distribution in Poland.</title><p>Localities grouped in 4 separate areas in northern and southern Poland; quite frequent only in Podlachia and on the coast of the Baltic Sea (Fig. <xref ref-type="fig" rid="F36">36A</xref>).</p><fig id="F36" position="float" orientation="portrait"><object-id xmlns:xlink="http://www.w3.org/1999/xlink" content-type="doi" xlink:type="simple">10.3897/phytokeys.224.99463.figure36</object-id><object-id xmlns:xlink="http://www.w3.org/1999/xlink" content-type="arpha" xlink:type="simple">9D00DDF5-3322-5864-B310-8AFF88323424</object-id><label>Figure 36.</label><caption><p>Distribution maps of <tp:taxon-name><tp:taxon-name-part taxon-name-part-type="genus" reg="Taraxacum">Taraxacum</tp:taxon-name-part><tp:taxon-name-part taxon-name-part-type="infraspecific-rank">sect.</tp:taxon-name-part><tp:taxon-name-part taxon-name-part-type="section" reg="Erythrosperma">Erythrosperma</tp:taxon-name-part></tp:taxon-name> in Poland <bold>A</bold><italic><tp:taxon-name><tp:taxon-name-part taxon-name-part-type="genus" reg="Taraxacum">T.</tp:taxon-name-part><tp:taxon-name-part taxon-name-part-type="species" reg="tenuilobum">tenuilobum</tp:taxon-name-part></tp:taxon-name></italic><bold>B</bold><italic><tp:taxon-name><tp:taxon-name-part taxon-name-part-type="genus" reg="Taraxacum">T.</tp:taxon-name-part><tp:taxon-name-part taxon-name-part-type="species" reg="tortilobum">tortilobum</tp:taxon-name-part></tp:taxon-name></italic>; black square – localities recorded during field studies, black circle – other localities known from herbarium data.</p></caption><graphic xmlns:xlink="http://www.w3.org/1999/xlink" xlink:href="phytokeys-224-001_article-99463__-g036.jpg" position="float" orientation="portrait" xlink:type="simple" id="oo_833372.jpg"><uri content-type="original_file" xlink:type="simple">https://binary.pensoft.net/fig/833372</uri></graphic></fig></tp:treatment-sec><tp:treatment-sec sec-type="material" id="SECID0ENXHM"><title>Specimens examined.</title><p><bold>BA59</bold> – Ustka, path, <named-content xmlns:xlink="http://www.w3.org/1999/xlink" content-type="dwc:verbatimCoordinates" xlink:type="simple"><named-content content-type="geo-json" specific-use="{&#34;type&#34;:&#34;Point&#34;,&#34;coordinates&#34;:[16.885278,54.590278]}" id="NCID0EYXHM" xlink:type="simple">54°35'25"N, 16°53'07"E</named-content></named-content>, 1 May 2017, <italic>M. Wolanin</italic> (003309 <abbrev xmlns:xlink="http://www.w3.org/1999/xlink" xlink:title="University of Rzeszów" id="ABBRID0E6XHM" xlink:type="simple">UR</abbrev>); <bold>BA76</bold> – Darłówko, sands, <named-content xmlns:xlink="http://www.w3.org/1999/xlink" content-type="dwc:verbatimCoordinates" xlink:type="simple"><named-content content-type="geo-json" specific-use="{&#34;type&#34;:&#34;Point&#34;,&#34;coordinates&#34;:[16.394722,54.445833]}" id="NCID0EIYHM" xlink:type="simple">54°26'45"N, 16°23'41"E</named-content></named-content>, 1 May 2017, <italic>M. Wolanin</italic> (003323 <abbrev xmlns:xlink="http://www.w3.org/1999/xlink" xlink:title="University of Rzeszów" id="ABBRID0EPYHM" xlink:type="simple">UR</abbrev>); <bold>BA84</bold> – Łazy, path in pine forest, <named-content xmlns:xlink="http://www.w3.org/1999/xlink" content-type="dwc:verbatimCoordinates" xlink:type="simple"><named-content content-type="geo-json" specific-use="{&#34;type&#34;:&#34;Point&#34;,&#34;coordinates&#34;:[16.187778,54.304444]}" id="NCID0EYYHM" xlink:type="simple">54°18'16"N, 16°11'16"E</named-content></named-content>, 1 May 2017, <italic>M. Wolanin</italic> (003346 <abbrev xmlns:xlink="http://www.w3.org/1999/xlink" xlink:title="University of Rzeszów" id="ABBRID0E6YHM" xlink:type="simple">UR</abbrev>); <bold>CA38</bold> – 1,5 km E of Rozewie, cliff, 30 May 1961, <italic>Monk</italic>/<italic>Mark</italic> (152/2 UGDA); <bold>CA43</bold> – Łeba, path in pine forest, <named-content xmlns:xlink="http://www.w3.org/1999/xlink" content-type="dwc:verbatimCoordinates" xlink:type="simple"><named-content content-type="geo-json" specific-use="{&#34;type&#34;:&#34;Point&#34;,&#34;coordinates&#34;:[17.568333,54.768056]}" id="NCID0EOZHM" xlink:type="simple">54°46'05"N, 17°34'06"E</named-content></named-content>, 1 May 2017, <italic>M. Wolanin</italic> (003336 <abbrev xmlns:xlink="http://www.w3.org/1999/xlink" xlink:title="University of Rzeszów" id="ABBRID0EVZHM" xlink:type="simple">UR</abbrev>); <bold>DA60</bold> – south of Babie Doły, cliff, 12 May 1970, <italic>W. Chojnacki</italic> (153/01 UGDA); <bold>DA70</bold> – Sopot, lawn near promenade, <named-content xmlns:xlink="http://www.w3.org/1999/xlink" content-type="dwc:verbatimCoordinates" xlink:type="simple"><named-content content-type="geo-json" specific-use="{&#34;type&#34;:&#34;Point&#34;,&#34;coordinates&#34;:[18.561944,54.457222]}" id="NCID0EC1HM" xlink:type="simple">54°27'26"N, 18°33'43"E</named-content></named-content>, 8 May 2016, <italic>M. Wolanin</italic> (003296 <abbrev xmlns:xlink="http://www.w3.org/1999/xlink" xlink:title="University of Rzeszów" id="ABBRID0EJ1HM" xlink:type="simple">UR</abbrev>); <bold>DA80</bold> – Wisłoujście (Gdańsk), lawn, <named-content xmlns:xlink="http://www.w3.org/1999/xlink" content-type="dwc:verbatimCoordinates" xlink:type="simple"><named-content content-type="geo-json" specific-use="{&#34;type&#34;:&#34;Point&#34;,&#34;coordinates&#34;:[18.676667,54.393611]}" id="NCID0ES1HM" xlink:type="simple">54°23'37"N, 18°40'36"E</named-content></named-content>, 7 May 2016, <italic>M. Wolanin</italic> (003552 <abbrev xmlns:xlink="http://www.w3.org/1999/xlink" xlink:title="University of Rzeszów" id="ABBRID0EZ1HM" xlink:type="simple">UR</abbrev>); <bold>DA82</bold> – Świbno, sandy roadside in forest, <named-content xmlns:xlink="http://www.w3.org/1999/xlink" content-type="dwc:verbatimCoordinates" xlink:type="simple"><named-content content-type="geo-json" specific-use="{&#34;type&#34;:&#34;Point&#34;,&#34;coordinates&#34;:[18.936667,54.338333]}" id="NCID0EC2HM" xlink:type="simple">54°20'18"N, 18°56'12"E</named-content></named-content>, 10 May 2016, <italic>M. Wolanin</italic> (003283 <abbrev xmlns:xlink="http://www.w3.org/1999/xlink" xlink:title="University of Rzeszów" id="ABBRID0EJ2HM" xlink:type="simple">UR</abbrev>), <bold>DB60</bold> – near Jaszczerek, sandy roadside, <named-content xmlns:xlink="http://www.w3.org/1999/xlink" content-type="dwc:verbatimCoordinates" xlink:type="simple"><named-content content-type="geo-json" specific-use="{&#34;type&#34;:&#34;Point&#34;,&#34;coordinates&#34;:[18.587778,53.617222]}" id="NCID0ES2HM" xlink:type="simple">53°37'02"N, 18°35'16"E</named-content></named-content>, 1 May 2019, <italic>M. Wolanin</italic> (003575 <abbrev xmlns:xlink="http://www.w3.org/1999/xlink" xlink:title="University of Rzeszów" id="ABBRID0EZ2HM" xlink:type="simple">UR</abbrev>), <bold>DF06</bold> – Kroczyce, grassland and paths on calceolus rock (SW slope), <named-content xmlns:xlink="http://www.w3.org/1999/xlink" content-type="dwc:verbatimCoordinates" xlink:type="simple"><named-content content-type="geo-json" specific-use="{&#34;type&#34;:&#34;Point&#34;,&#34;coordinates&#34;:[19.529722,50.571667]}" id="NCID0EC3HM" xlink:type="simple">50°34'18"N, 19°31'47"E</named-content></named-content>, 1 May 2013, <italic>M. Wolanin</italic> (003359 <abbrev xmlns:xlink="http://www.w3.org/1999/xlink" xlink:title="University of Rzeszów" id="ABBRID0EJ3HM" xlink:type="simple">UR</abbrev>); Podlesice, rock close to cave, grassland on rock, <named-content xmlns:xlink="http://www.w3.org/1999/xlink" content-type="dwc:verbatimCoordinates" xlink:type="simple"><named-content content-type="geo-json" specific-use="{&#34;type&#34;:&#34;Point&#34;,&#34;coordinates&#34;:[19.525556,50.575000]}" id="NCID0EQ3HM" xlink:type="simple">50°34'30"N, 19°31'32"E</named-content></named-content>, 1 May 2021, <italic>M. Wolanin</italic> (003593 <abbrev xmlns:xlink="http://www.w3.org/1999/xlink" xlink:title="University of Rzeszów" id="ABBRID0EX3HM" xlink:type="simple">UR</abbrev>); Mirów, grassland on rock overgrown by shrubs, <named-content xmlns:xlink="http://www.w3.org/1999/xlink" content-type="dwc:verbatimCoordinates" xlink:type="simple"><named-content content-type="geo-json" specific-use="{&#34;type&#34;:&#34;Point&#34;,&#34;coordinates&#34;:[19.480833,50.614722]}" id="NCID0E53HM" xlink:type="simple">50°36'53"N, 19°28'51"E</named-content></named-content>, 1 May 2021, <italic>M. Wolanin</italic> (003595 <abbrev xmlns:xlink="http://www.w3.org/1999/xlink" xlink:title="University of Rzeszów" id="ABBRID0EF4HM" xlink:type="simple">UR</abbrev>); <bold>EE72</bold> – Miedzianka hill, grassland on rock, <named-content xmlns:xlink="http://www.w3.org/1999/xlink" content-type="dwc:verbatimCoordinates" xlink:type="simple"><named-content content-type="geo-json" specific-use="{&#34;type&#34;:&#34;Point&#34;,&#34;coordinates&#34;:[20.358889,50.846944]}" id="NCID0EO4HM" xlink:type="simple">50°50'49"N, 20°21'32"E</named-content></named-content>, 11 April 2016, <italic>M. Wolanin</italic> (003514 <abbrev xmlns:xlink="http://www.w3.org/1999/xlink" xlink:title="University of Rzeszów" id="ABBRID0EV4HM" xlink:type="simple">UR</abbrev>); <bold>EE83</bold> – Sosnówka hill, grassland on rock, <named-content xmlns:xlink="http://www.w3.org/1999/xlink" content-type="dwc:verbatimCoordinates" xlink:type="simple"><named-content content-type="geo-json" specific-use="{&#34;type&#34;:&#34;Point&#34;,&#34;coordinates&#34;:[20.437500,50.806667]}" id="NCID0E54HM" xlink:type="simple">50°48'24"N, 20°26'15"E</named-content></named-content>, 11 April 2016, <italic>M. Wolanin</italic> (003500 <abbrev xmlns:xlink="http://www.w3.org/1999/xlink" xlink:title="University of Rzeszów" id="ABBRID0EF5HM" xlink:type="simple">UR</abbrev>); <bold>FB59</bold> – between Wrotki and Mogielnica, dry pasture, <named-content xmlns:xlink="http://www.w3.org/1999/xlink" content-type="dwc:verbatimCoordinates" xlink:type="simple"><named-content content-type="geo-json" specific-use="{&#34;type&#34;:&#34;Point&#34;,&#34;coordinates&#34;:[22.969722,53.662500]}" id="NCID0EO5HM" xlink:type="simple">53°39'45"N, 22°58'11"E</named-content></named-content>, 24 April 2016, <italic>M. Wolanin</italic> (003270 <abbrev xmlns:xlink="http://www.w3.org/1999/xlink" xlink:title="University of Rzeszów" id="ABBRID0EV5HM" xlink:type="simple">UR</abbrev>); <bold>FB76</bold> – Sośnia, dunes on pasture, 8 May 2003, <italic>Z. Głowacki</italic> (0388261 <named-content xmlns:xlink="http://www.w3.org/1999/xlink" content-type="dwc:institutional_code" xlink:title="Institute of Botany of the Jagiellonian University" xlink:href="http://grbio.org/institution/jagiellonian-university" xlink:type="simple">KRA</named-content>); <bold>FC11</bold> – Czartoria, hillock close to river, 8 May 2016, <italic><tp:taxon-name><tp:taxon-name-part taxon-name-part-type="genus" reg="Taraxacum">T.</tp:taxon-name-part></tp:taxon-name> Grużewska</italic> (MPD); <bold>FC13</bold> – Piątnica (Fort Łomża), pastured sandy grassland, <named-content xmlns:xlink="http://www.w3.org/1999/xlink" content-type="dwc:verbatimCoordinates" xlink:type="simple"><named-content content-type="geo-json" specific-use="{&#34;type&#34;:&#34;Point&#34;,&#34;coordinates&#34;:[22.116667,53.196667]}" id="NCID0EQ6HM" xlink:type="simple">53°11'48"N, 22°07'00"E</named-content></named-content>, 24 April 2016, <italic>M. Wolanin</italic> (003539 <abbrev xmlns:xlink="http://www.w3.org/1999/xlink" xlink:title="University of Rzeszów" id="ABBRID0EX6HM" xlink:type="simple">UR</abbrev>); <bold>FC27</bold> – Truskolasy-Lachy, stoned field road close to old excavation, <named-content xmlns:xlink="http://www.w3.org/1999/xlink" content-type="dwc:verbatimCoordinates" xlink:type="simple"><named-content content-type="geo-json" specific-use="{&#34;type&#34;:&#34;Point&#34;,&#34;coordinates&#34;:[22.703056,53.039722]}" id="NCID0EAAIM" xlink:type="simple">53°02'23"N, 22°42'11"E</named-content></named-content>, 2 May 2018, <italic>M. Wolanin</italic> (003481); <bold>FC34</bold> – Zbrzeźnica, psammophilous grassland, <named-content xmlns:xlink="http://www.w3.org/1999/xlink" content-type="dwc:verbatimCoordinates" xlink:type="simple"><named-content content-type="geo-json" specific-use="{&#34;type&#34;:&#34;Point&#34;,&#34;coordinates&#34;:[22.169722,53.023333]}" id="NCID0EMAIM" xlink:type="simple">53°01'24"N, 22°10'11"E</named-content></named-content>, 26 April 2016, <italic>M. Wolanin</italic> (003546 <abbrev xmlns:xlink="http://www.w3.org/1999/xlink" xlink:title="University of Rzeszów" id="ABBRID0ETAIM" xlink:type="simple">UR</abbrev>); <bold>FC73</bold> – Borowe nad Bugiem, Bug river sandy terrace, <named-content xmlns:xlink="http://www.w3.org/1999/xlink" content-type="dwc:verbatimCoordinates" xlink:type="simple"><named-content content-type="geo-json" specific-use="{&#34;type&#34;:&#34;Point&#34;,&#34;coordinates&#34;:[22.011389,52.672778]}" id="NCID0E3AIM" xlink:type="simple">52°40'22"N, 22°00'41"E</named-content></named-content>, 26 April 2016, <italic>M. Wolanin</italic> (003545 <abbrev xmlns:xlink="http://www.w3.org/1999/xlink" xlink:title="University of Rzeszów" id="ABBRID0EDBIM" xlink:type="simple">UR</abbrev>); <bold>FD09</bold> – Bużka, sandy roadside, <named-content xmlns:xlink="http://www.w3.org/1999/xlink" content-type="dwc:verbatimCoordinates" xlink:type="simple"><named-content content-type="geo-json" specific-use="{&#34;type&#34;:&#34;Point&#34;,&#34;coordinates&#34;:[22.898611,52.357222]}" id="NCID0EMBIM" xlink:type="simple">52°21'26"N, 22°53'55"E</named-content></named-content>, 25 April 2016, <italic>M. Wolanin</italic> (003484 <abbrev xmlns:xlink="http://www.w3.org/1999/xlink" xlink:title="University of Rzeszów" id="ABBRID0ETBIM" xlink:type="simple">UR</abbrev>); <bold>GD10</bold> – Serpelice, lawn, <named-content xmlns:xlink="http://www.w3.org/1999/xlink" content-type="dwc:verbatimCoordinates" xlink:type="simple"><named-content content-type="geo-json" specific-use="{&#34;type&#34;:&#34;Point&#34;,&#34;coordinates&#34;:[23.050278,52.280278]}" id="NCID0E3BIM" xlink:type="simple">52°16'49"N, 23°03'01"E</named-content></named-content>, 25 April 2016, <italic>M. Wolanin</italic> (003257 <abbrev xmlns:xlink="http://www.w3.org/1999/xlink" xlink:title="University of Rzeszów" id="ABBRID0EDCIM" xlink:type="simple">UR</abbrev>); <bold>GF00</bold> – Tereszpol near Biłgoraj, lawn, <named-content xmlns:xlink="http://www.w3.org/1999/xlink" content-type="dwc:verbatimCoordinates" xlink:type="simple"><named-content content-type="geo-json" specific-use="{&#34;type&#34;:&#34;Point&#34;,&#34;coordinates&#34;:[22.931667,50.553611]}" id="NCID0EMCIM" xlink:type="simple">50°33'13"N, 22°55'54"E</named-content></named-content>, 25 April 2016, <italic>M. Wolanin</italic> (003468 <abbrev xmlns:xlink="http://www.w3.org/1999/xlink" xlink:title="University of Rzeszów" id="ABBRID0ETCIM" xlink:type="simple">UR</abbrev>); <bold>GF24</bold> – Bełżec, grassland on closed railway track, <named-content xmlns:xlink="http://www.w3.org/1999/xlink" content-type="dwc:verbatimCoordinates" xlink:type="simple"><named-content content-type="geo-json" specific-use="{&#34;type&#34;:&#34;Point&#34;,&#34;coordinates&#34;:[23.447500,50.379167]}" id="NCID0E3CIM" xlink:type="simple">50°22'45"N, 23°26'51"E</named-content></named-content>, 18 April 2019, <italic>M. Wolanin</italic> (003587 <abbrev xmlns:xlink="http://www.w3.org/1999/xlink" xlink:title="University of Rzeszów" id="ABBRID0EDDIM" xlink:type="simple">UR</abbrev>).</p></tp:treatment-sec><tp:treatment-sec sec-type="notes" id="SECID0EHDIM"><title>Notes.</title><p>Plant with distinct, strongly incised and narrow side lobes, and tongue-shaped terminal lobe apex. Outer phyllaries are narrowly lanceolate, arcuate, faintly bordered. Juvenile plants can be confused with <italic><tp:taxon-name><tp:taxon-name-part taxon-name-part-type="genus" reg="Taraxacum">T.</tp:taxon-name-part><tp:taxon-name-part taxon-name-part-type="species" reg="scanicum">scanicum</tp:taxon-name-part></tp:taxon-name></italic>, which has significantly less dissected side lobes, and the outer bracts of which are wider (with distinct hyaline margin, 0.1–0.2 mm broad), recurved or patent (Figs <xref ref-type="fig" rid="F37">37</xref>, <xref ref-type="fig" rid="F38">38</xref>).</p><fig id="F37" position="float" orientation="portrait"><object-id xmlns:xlink="http://www.w3.org/1999/xlink" content-type="doi" xlink:type="simple">10.3897/phytokeys.224.99463.figure37</object-id><object-id xmlns:xlink="http://www.w3.org/1999/xlink" content-type="arpha" xlink:type="simple">29CEC88D-B1E2-57CB-B9CC-B621676C3B2B</object-id><label>Figure 37.</label><caption><p>Variation in leaf shape in <italic><tp:taxon-name><tp:taxon-name-part taxon-name-part-type="genus" reg="Taraxacum">T.</tp:taxon-name-part><tp:taxon-name-part taxon-name-part-type="species" reg="tenuilobum">tenuilobum</tp:taxon-name-part></tp:taxon-name></italic>; locality – Kroczyce (<italic>M. Wolanin</italic> 2016 <abbrev xmlns:xlink="http://www.w3.org/1999/xlink" xlink:title="University of Rzeszów" id="ABBRID0EVEIM" xlink:type="simple">UR</abbrev>). Scale bar: 5 cm.</p></caption><graphic xmlns:xlink="http://www.w3.org/1999/xlink" xlink:href="phytokeys-224-001_article-99463__-g037.jpg" position="float" orientation="portrait" xlink:type="simple" id="oo_833373.jpg"><uri content-type="original_file" xlink:type="simple">https://binary.pensoft.net/fig/833373</uri></graphic></fig><fig id="F38" position="float" orientation="portrait"><object-id xmlns:xlink="http://www.w3.org/1999/xlink" content-type="doi" xlink:type="simple">10.3897/phytokeys.224.99463.figure38</object-id><object-id xmlns:xlink="http://www.w3.org/1999/xlink" content-type="arpha" xlink:type="simple">1554C315-FD43-5EF1-8DCA-6E2E5804CB87</object-id><label>Figure 38.</label><caption><p><italic><tp:taxon-name><tp:taxon-name-part taxon-name-part-type="genus" reg="Taraxacum">Taraxacum</tp:taxon-name-part><tp:taxon-name-part taxon-name-part-type="species" reg="tenuilobum">tenuilobum</tp:taxon-name-part></tp:taxon-name></italic>; locality – Łeba, 2017, photo by M. Wolanin.</p></caption><graphic xmlns:xlink="http://www.w3.org/1999/xlink" xlink:href="phytokeys-224-001_article-99463__-g038.jpg" position="float" orientation="portrait" xlink:type="simple" id="oo_833374.jpg"><uri content-type="original_file" xlink:type="simple">https://binary.pensoft.net/fig/833374</uri></graphic></fig></tp:treatment-sec><ref-list><ref id="B124"><mixed-citation xmlns:xlink="http://www.w3.org/1999/xlink" xlink:type="simple"><person-group><name name-style="western"><surname>Wolanin</surname><given-names>M</given-names></name><name name-style="western"><surname>Musiał</surname><given-names>K</given-names></name></person-group> (<year>2017</year>) <article-title>Chromosome numbers in 11 species of <tp:taxon-name><tp:taxon-name-part taxon-name-part-type="genus">Taraxacum</tp:taxon-name-part><tp:taxon-name-part taxon-name-part-type="infraspecific-rank">section</tp:taxon-name-part><tp:taxon-name-part taxon-name-part-type="section">Erythrosperma</tp:taxon-name-part></tp:taxon-name> Dt. from Poland. Acta Biologica Cracoviensia.</article-title><source>Series; Botanica</source><volume>59</volume>(<issue>2</issue>): <fpage>83</fpage>–<lpage>87</lpage>. <ext-link xlink:type="simple" ext-link-type="doi" xlink:href="10.1515/abcsb-2017-0008">https://doi.org/10.1515/abcsb-2017-0008</ext-link></mixed-citation></ref><ref id="B59"><mixed-citation xmlns:xlink="http://www.w3.org/1999/xlink" xlink:type="simple"><person-group><name name-style="western"><surname>Małecka</surname><given-names>J</given-names></name></person-group> (<year>1969</year>) <article-title>Further cyto-taxonomic studies in the genus <tp:taxon-name><tp:taxon-name-part taxon-name-part-type="genus">Taraxacum</tp:taxon-name-part><tp:taxon-name-part taxon-name-part-type="infraspecific-rank">section</tp:taxon-name-part><tp:taxon-name-part taxon-name-part-type="section">Erythrosperma</tp:taxon-name-part></tp:taxon-name> Dt. I. Acta Biologica Cracoviensia.</article-title><source>Series; Botanica</source><volume>12</volume>: <fpage>57</fpage>–<lpage>72</lpage>.</mixed-citation></ref><ref id="B115"><mixed-citation xmlns:xlink="http://www.w3.org/1999/xlink" xlink:type="simple"><person-group><name name-style="western"><surname>Van Soest</surname><given-names>JL</given-names></name></person-group> (<year>1969</year>) <source>Die <italic><tp:taxon-name><tp:taxon-name-part taxon-name-part-type="genus">Taraxacum</tp:taxon-name-part></tp:taxon-name></italic>-Arten der Schweiz – Veröffentlichungen des Geobotanischen Institutes der Eidg.</source><publisher-name>Technische Hochschule</publisher-name>, <publisher-loc>Stiftung Rübel, in Zürich Bern</publisher-loc>, <size units="page">42 pp</size>.</mixed-citation></ref><ref id="B105"><mixed-citation xmlns:xlink="http://www.w3.org/1999/xlink" xlink:type="simple"><person-group><name name-style="western"><surname>Tutin</surname><given-names>TG</given-names></name><name name-style="western"><surname>Heywood</surname><given-names>VH</given-names></name><name name-style="western"><surname>Burges</surname><given-names>NA</given-names></name><name name-style="western"><surname>Moore</surname><given-names>DM</given-names></name><name name-style="western"><surname>Valentine</surname><given-names>DH</given-names></name><name name-style="western"><surname>Walters</surname><given-names>SM</given-names></name><name name-style="western"><surname>Webb</surname><given-names>DA [Eds]</given-names></name></person-group> (<year>1976</year>) Flora Europaea (Vol. 4). Cambridge University Press, Cambridge.</mixed-citation></ref><ref id="B102"><mixed-citation xmlns:xlink="http://www.w3.org/1999/xlink" xlink:type="simple"><person-group><name name-style="western"><surname>Tacik</surname><given-names>T</given-names></name></person-group> (<year>1980</year>) <article-title><italic><tp:taxon-name><tp:taxon-name-part taxon-name-part-type="genus">Taraxacum</tp:taxon-name-part></tp:taxon-name></italic> Wiggers, Mniszek (Dmuchawiec).</article-title> In: <person-group><name name-style="western"><surname>Jasiewicz</surname><given-names>A</given-names></name></person-group> (<role>Ed.</role>) <issue-title>Flora Polska.</issue-title><source>Rośliny naczyniowe Polski i ziem ościennych (Vol. 14). Państwowe Wydawnictwo Naukowe, Warszawa</source>, <fpage>7</fpage>–<lpage>199</lpage>.</mixed-citation></ref><ref id="B24"><mixed-citation xmlns:xlink="http://www.w3.org/1999/xlink" xlink:type="simple"><person-group><name name-style="western"><surname>Fedorov</surname><given-names>AA [Ed.]</given-names></name></person-group> (<year>1989</year>) Flora evropejskoj časti SSSR 8. [Cvelev NN]</mixed-citation></ref><ref id="B54"><mixed-citation xmlns:xlink="http://www.w3.org/1999/xlink" xlink:type="simple"><person-group><name name-style="western"><surname>Lundevall</surname><given-names>CF</given-names></name><name name-style="western"><surname>Øllgaard</surname><given-names>H</given-names></name></person-group> (<year>1999</year>) <article-title>The genus <italic><tp:taxon-name><tp:taxon-name-part taxon-name-part-type="genus">Taraxacum</tp:taxon-name-part></tp:taxon-name></italic> in the Nordic and Baltic countries: Types of all specific, subspecific and varietal taxa, including type locations and sectional belonging.</article-title><source>Preslia</source><volume>71</volume>: <fpage>43</fpage>–<lpage>171</lpage>.</mixed-citation></ref><ref id="B71"><mixed-citation xmlns:xlink="http://www.w3.org/1999/xlink" xlink:type="simple"><person-group><name name-style="western"><surname>Mosyakin</surname><given-names>SL</given-names></name><name name-style="western"><surname>Fedoronchuk</surname><given-names>MM</given-names></name></person-group> (<year>1999</year>) Vascular Plants of Ukraine. A Nomenclatural Checklist. M.G. Kholodny Institute of Botany, National Academy of Sciences of Ukraine, Kiev.</mixed-citation></ref><ref id="B108"><mixed-citation xmlns:xlink="http://www.w3.org/1999/xlink" xlink:type="simple"><person-group><name name-style="western"><surname>Uhlemann</surname><given-names>I</given-names></name></person-group> (<year>2003</year>) <article-title>Die Gattung <italic><tp:taxon-name><tp:taxon-name-part taxon-name-part-type="genus">Taraxacum</tp:taxon-name-part></tp:taxon-name></italic> (<tp:taxon-name><tp:taxon-name-part taxon-name-part-type="family">Asteraceae</tp:taxon-name-part></tp:taxon-name>) im östlichen Deutschland.</article-title><source>Mitteilungen zur floristischen Kartierung Sachsen-Anhalt, Sonderheft</source><volume>4</volume>: <fpage>1</fpage>–<lpage>136</lpage>.</mixed-citation></ref><ref id="B122"><mixed-citation xmlns:xlink="http://www.w3.org/1999/xlink" xlink:type="simple"><person-group><name name-style="western"><surname>Wendt</surname><given-names>G</given-names></name><name name-style="western"><surname>Øllgaard</surname><given-names>H</given-names></name></person-group> (<year>2015</year>) Sandmaskrosor i Sverige och Danmark. Svenska Botaniska Föreningen, 304 pp.</mixed-citation></ref></ref-list></tp:taxon-treatment>
