# Supplementary material for: ﻿Taxonomy and distribution of Taraxacum sect. Erythrosperma (Asteraceae) in Poland
Source: PhytoKeys. 2023 Apr 5;224:1–88. doi: 10.3897/phytokeys.224.99463 (PMC10311454; doi:10.3897/phytokeys.224.99463)
Supplement: XML Treatment for Taraxacum tortilobum [file phytokeys.224.99463-treatment15.xml]

<!DOCTYPE tp:taxon-treatment
  PUBLIC "-//TaxonX//DTD Taxonomic Treatment Publishing DTD v0 20100105//EN" "tax-treatment-NSO.dtd">
<tp:taxon-treatment xmlns:tp="http://www.plazi.org/taxpub"><tp:treatment-meta><kwd-group><label>Taxon classification</label><kwd>
                <named-content content-type="kingdom">Plantae</named-content>
              </kwd><kwd>
                <named-content content-type="order">Asterales</named-content>
              </kwd><kwd>
                <named-content content-type="family">Asteraceae</named-content>
              </kwd></kwd-group><mixed-citation publication-type="journal"><person-group><name><surname>Wolanin</surname><given-names>Mateusz</given-names></name><name><surname>Klichowska</surname><given-names>Ewelina</given-names></name><name><surname>Jedrzejczyk</surname><given-names>Iwona</given-names></name><name><surname>Rewers</surname><given-names>Monika</given-names></name><name><surname>Nobis</surname><given-names>Marcin</given-names></name></person-group><article-title>﻿Taxonomy and distribution of <italic><tp:taxon-name><tp:taxon-name-part taxon-name-part-type="genus" reg="Taraxacum">Taraxacum</tp:taxon-name-part></tp:taxon-name></italic> sect. <italic><tp:taxon-name><tp:taxon-name-part taxon-name-part-type="genus" reg="Taraxacum"/><tp:taxon-name-part taxon-name-part-type="section" reg="Erythrosperma">Erythrosperma</tp:taxon-name-part></tp:taxon-name></italic> (<tp:taxon-name><tp:taxon-name-part taxon-name-part-type="family" reg="Asteraceae">Asteraceae</tp:taxon-name-part></tp:taxon-name>) in Poland</article-title><source>PhytoKeys</source><day>05</day><month>04</month><year>2023</year><volume>224</volume><fpage>1</fpage><lpage>88</lpage><pub-id pub-id-type="doi">10.3897/phytokeys.224.99463</pub-id></mixed-citation></tp:treatment-meta><tp:nomenclature><label>﻿14.</label><tp:taxon-name>
              <object-id xmlns:xlink="http://www.w3.org/1999/xlink" content-type="arpha" xlink:type="simple">7E68A406-19A0-57AA-8A16-CA93A3145ECB</object-id>
              <tp:taxon-name-part taxon-name-part-type="genus" reg="Taraxacum">Taraxacum</tp:taxon-name-part>
              <tp:taxon-name-part taxon-name-part-type="species" reg="tortilobum">tortilobum</tp:taxon-name-part>
            </tp:taxon-name><tp:taxon-authority>Florstr., Acta Soc. Fauna Fl. Fenn. 39(4): 11. 1915.</tp:taxon-authority></tp:nomenclature><tp:treatment-sec sec-type="material" id="SECID0E1GIM"><title>Type.</title><p>Finland, Satakunta, Pori (Bjomeborg), Rafso (Reposaari), the cemetery area, 8 June 1911, <italic>B. Florstrom</italic> (lectotype H 068135, designated by Doll 1973: 49; isolectotype in H 202526, 202527, 202538, 202541-202543 and in S).</p></tp:treatment-sec><tp:treatment-sec sec-type="description" id="SECID0ECHIM"><title>Description.</title><p>Plants small to middle-sized, up to 15(–20) cm tall. <bold><italic>Leaves</italic></bold> greyish-green to light green, sparsely hairy, approximately (5–)7–10(–14) cm long and (1.5–)2–3(–4.5) cm wide, usually 3–5 times longer than wide, blades elliptical to oblanceolate, with 4–6 pairs of lateral lobes; lateral lobes opposite to remote; lateral lobes of the inner leaves patent or recurved, widened at the base, crisped, with nume­rous filiform teeth at the distal and proximal margins, usually curled at the apex; lateral lobes of the outer leaves triangular, entire or with a few filiform teeth at margins; interlobes frequently dentate; terminal lobe of the inner leaves tripartite with an elongate tongue-shaped tip; terminal lobe of the outer leaves triangular or tripartite, often with a tongue-shaped tip; petioles narrowly winged, pale purplish-red. <bold><italic>Scapes</italic></bold> as long as or longer than leaves, somewhat hairy, green or suffused pale purplish-red. <bold><italic>Capitulum</italic></bold> convex, 3–4 cm in diameter, pale yellow, outer strips grey-purple; inner bracts greyish-green, corniculate; outer bracts usually 12–14, ovate to lanceolate, usually 6–7(– 8) mm long and (–1.5)2–3 mm broad, grey-green, suffused with purple, with a white hyaline margin 0.1–0.2 mm broad, loosely adpressed to obliquely spreading, purple at apex, corniculate; stigmas grey-purple, pollen present. <bold><italic>Achenes</italic></bold> pale grey-brown, achene body spinulose above, 4.7–5.3 mm long (incl. the 1.4–1.9 mm long, narrowly conical cone); for specimens growing in full light achene measurements are 4–4.4 mm (incl. the 0.9–1.3 mm long cone).</p></tp:treatment-sec><tp:treatment-sec sec-type="Flowering period" id="SECID0EZHIM"><title>Flowering period.</title><p>(April) May.</p></tp:treatment-sec><tp:treatment-sec sec-type="habitat" id="SECID0E5HIM"><title>Habitat.</title><p>Sandy pine forest edges, dry lawns, scrubs. On the coast of the Baltic Sea (Gdańsk Stogi) we noticed this species on a sandy path at the edge of a pine–false acacia forest (growing together with <italic><tp:taxon-name><tp:taxon-name-part taxon-name-part-type="genus" reg="Elymus">Elymus</tp:taxon-name-part><tp:taxon-name-part taxon-name-part-type="species" reg="repens">repens</tp:taxon-name-part></tp:taxon-name></italic>) and on the scrub edge, accompanied by <italic><tp:taxon-name><tp:taxon-name-part taxon-name-part-type="genus" reg="Ballota">Ballota</tp:taxon-name-part><tp:taxon-name-part taxon-name-part-type="species" reg="nigra">nigra</tp:taxon-name-part></tp:taxon-name></italic>, <italic><tp:taxon-name><tp:taxon-name-part taxon-name-part-type="genus" reg="Dactylis">Dactylis</tp:taxon-name-part><tp:taxon-name-part taxon-name-part-type="species" reg="glomerata">glomerata</tp:taxon-name-part></tp:taxon-name></italic>, <italic><tp:taxon-name><tp:taxon-name-part taxon-name-part-type="genus" reg="Erigeron">Erigeron</tp:taxon-name-part><tp:taxon-name-part taxon-name-part-type="species" reg="annuus">annuus</tp:taxon-name-part></tp:taxon-name></italic>, <italic><tp:taxon-name><tp:taxon-name-part taxon-name-part-type="genus" reg="Ficaria">Ficaria</tp:taxon-name-part><tp:taxon-name-part taxon-name-part-type="species" reg="verna">verna</tp:taxon-name-part></tp:taxon-name></italic>, <italic><tp:taxon-name><tp:taxon-name-part taxon-name-part-type="genus" reg="Geranium">Geranium</tp:taxon-name-part><tp:taxon-name-part taxon-name-part-type="species" reg="pusillum">pusillum</tp:taxon-name-part></tp:taxon-name></italic>, <italic><tp:taxon-name><tp:taxon-name-part taxon-name-part-type="genus" reg="Geranium">G.</tp:taxon-name-part><tp:taxon-name-part taxon-name-part-type="species" reg="robertianum">robertianum</tp:taxon-name-part></tp:taxon-name></italic>, <italic><tp:taxon-name><tp:taxon-name-part taxon-name-part-type="genus" reg="Lamium">Lamium</tp:taxon-name-part><tp:taxon-name-part taxon-name-part-type="species" reg="purpureum">purpureum</tp:taxon-name-part></tp:taxon-name></italic>, <italic><tp:taxon-name><tp:taxon-name-part taxon-name-part-type="genus" reg="Poa">Poa</tp:taxon-name-part><tp:taxon-name-part taxon-name-part-type="species" reg="nemoralis">nemoralis</tp:taxon-name-part></tp:taxon-name></italic>, <italic><tp:taxon-name><tp:taxon-name-part taxon-name-part-type="genus" reg="Poa">P.</tp:taxon-name-part><tp:taxon-name-part taxon-name-part-type="species" reg="pratensis">pratensis</tp:taxon-name-part></tp:taxon-name></italic>, <italic><tp:taxon-name><tp:taxon-name-part taxon-name-part-type="genus" reg="Stellaria">Stellaria</tp:taxon-name-part><tp:taxon-name-part taxon-name-part-type="species" reg="media">media</tp:taxon-name-part></tp:taxon-name></italic>, <italic><tp:taxon-name><tp:taxon-name-part taxon-name-part-type="genus" reg="Taraxacum">Taraxacum</tp:taxon-name-part><tp:taxon-name-part taxon-name-part-type="species" reg="proximum">proximum</tp:taxon-name-part></tp:taxon-name></italic>, <italic><tp:taxon-name><tp:taxon-name-part taxon-name-part-type="genus" reg="Veronica">Veronica</tp:taxon-name-part><tp:taxon-name-part taxon-name-part-type="species" reg="hederifolia">hederifolia</tp:taxon-name-part></tp:taxon-name></italic> s.l.</p></tp:treatment-sec><tp:treatment-sec sec-type="Somatic chromosome number" id="SECID0ETMIM"><title>Somatic chromosome number.</title><p>24 (<xref ref-type="bibr" rid="B125">Wolanin and Musiał 2018</xref>).</p></tp:treatment-sec><tp:treatment-sec sec-type="distribution" id="SECID0E4MIM"><title>General distribution.</title><p>Widespread European species reported from Spain, Great Britain, France, Corsica, Italy, Switzerland, Germany, Belgium, the Netherlands, Germany, Denmark, Poland, Sweden, Finland, Ukraine, Latvia, Estonia (<xref ref-type="bibr" rid="B114">Van Soest 1967</xref>; <xref ref-type="bibr" rid="B86">Richards 1969</xref>; <xref ref-type="bibr" rid="B1">Adema et al. 1982</xref>; <xref ref-type="bibr" rid="B54">Lundevall and Øllgaard 1999</xref>; Mosyakin and Fedo­ronchuk 1999; <xref ref-type="bibr" rid="B108">Uhlemann 2003</xref>; <xref ref-type="bibr" rid="B122">Wendt and Øllgaard 2015</xref>; <xref ref-type="bibr" rid="B125">Wolanin and Musiał 2018</xref>).</p></tp:treatment-sec><tp:treatment-sec sec-type="distribution" id="SECID0E6NIM"><title>Distribution in Poland.</title><p>Species scarce, noted only in Gdańsk (Baltic Sea seashore) (Fig. <xref ref-type="fig" rid="F36">36B</xref>).</p></tp:treatment-sec><tp:treatment-sec sec-type="material" id="SECID0EJOIM"><title>Specimens examined.</title><p><bold>DA80</bold> – Gdańsk, Roland pleasure ground, lawn on sandy ground, <named-content xmlns:xlink="http://www.w3.org/1999/xlink" content-type="dwc:verbatimCoordinates" xlink:type="simple"><named-content content-type="geo-json" specific-use="{&#34;type&#34;:&#34;Point&#34;,&#34;coordinates&#34;:[18.605000,54.412500]}" id="NCID0EUOIM" xlink:type="simple">54°24'45"N, 18°36'18"E</named-content></named-content>, 08.05.2016, <italic>M. Wolanin</italic> (003289 <abbrev xmlns:xlink="http://www.w3.org/1999/xlink" xlink:title="University of Rzeszów" id="ABBRID0E2OIM" xlink:type="simple">UR</abbrev>); <bold>DA81</bold> – Gdańsk (Stogi), sandy place on pine forest edge (along concrete walkway), <named-content xmlns:xlink="http://www.w3.org/1999/xlink" content-type="dwc:verbatimCoordinates" xlink:type="simple"><named-content content-type="geo-json" specific-use="{&#34;type&#34;:&#34;Point&#34;,&#34;coordinates&#34;:[18.727778,54.374167]}" id="NCID0EEPIM" xlink:type="simple">54°22'27"N, 18°43'40"E</named-content></named-content>, 7 May 2016, <italic>M. Wolanin</italic> (003263, 003276, 003302 <abbrev xmlns:xlink="http://www.w3.org/1999/xlink" xlink:title="University of Rzeszów" id="ABBRID0ELPIM" xlink:type="simple">UR</abbrev>); Gdańsk (Stogi), sands, <named-content xmlns:xlink="http://www.w3.org/1999/xlink" content-type="dwc:verbatimCoordinates" xlink:type="simple"><named-content content-type="geo-json" specific-use="{&#34;type&#34;:&#34;Point&#34;,&#34;coordinates&#34;:[18.725278,54.368889]}" id="NCID0ESPIM" xlink:type="simple">54°22'08"N, 18°43'31"E</named-content></named-content>, 8 May 2016, <italic>M. Wolanin</italic> (003315 <abbrev xmlns:xlink="http://www.w3.org/1999/xlink" xlink:title="University of Rzeszów" id="ABBRID0EZPIM" xlink:type="simple">UR</abbrev>).</p></tp:treatment-sec><tp:treatment-sec sec-type="notes" id="SECID0E4PIM"><title>Notes.</title><p>Species included in the <italic><tp:taxon-name><tp:taxon-name-part taxon-name-part-type="genus" reg="Dissimilia">Dissimilia</tp:taxon-name-part></tp:taxon-name></italic> group, easily identified by a combination of pale grey-brown achenes, leaves strongly crisped, lateral lobes often toothed and curled, outer phyllaries loosely adpressed to obliquely spreading (Figs <xref ref-type="fig" rid="F39">39</xref>, <xref ref-type="fig" rid="F40">40</xref>).</p><fig id="F39" position="float" orientation="portrait"><object-id xmlns:xlink="http://www.w3.org/1999/xlink" content-type="doi" xlink:type="simple">10.3897/phytokeys.224.99463.figure39</object-id><object-id xmlns:xlink="http://www.w3.org/1999/xlink" content-type="arpha" xlink:type="simple">C2C646E4-4708-572D-A693-B0AA851C7A74</object-id><label>Figure 39.</label><caption><p>Variation in leaf shape in <italic><tp:taxon-name><tp:taxon-name-part taxon-name-part-type="genus" reg="Taraxacum">T.</tp:taxon-name-part><tp:taxon-name-part taxon-name-part-type="species" reg="tortilobum">tortilobum</tp:taxon-name-part></tp:taxon-name></italic>; locality – Gdańsk Stogi (<italic>M. Wolanin</italic> 2016 <abbrev xmlns:xlink="http://www.w3.org/1999/xlink" xlink:title="University of Rzeszów" id="ABBRID0EHRIM" xlink:type="simple">UR</abbrev>). Scale bar: 5 cm.</p></caption><graphic xmlns:xlink="http://www.w3.org/1999/xlink" xlink:href="phytokeys-224-001_article-99463__-g039.jpg" position="float" orientation="portrait" xlink:type="simple" id="oo_833375.jpg"><uri content-type="original_file" xlink:type="simple">https://binary.pensoft.net/fig/833375</uri></graphic></fig><fig id="F40" position="float" orientation="portrait"><object-id xmlns:xlink="http://www.w3.org/1999/xlink" content-type="doi" xlink:type="simple">10.3897/phytokeys.224.99463.figure40</object-id><object-id xmlns:xlink="http://www.w3.org/1999/xlink" content-type="arpha" xlink:type="simple">376D60D2-2271-5DE7-A5F2-696E0CA48399</object-id><label>Figure 40.</label><caption><p><italic><tp:taxon-name><tp:taxon-name-part taxon-name-part-type="genus" reg="Taraxacum">Taraxacum</tp:taxon-name-part><tp:taxon-name-part taxon-name-part-type="species" reg="tortilobum">tortilobum</tp:taxon-name-part></tp:taxon-name></italic>; locality – Gdańsk Stogi, 2016, photo by M. Wolanin.</p></caption><graphic xmlns:xlink="http://www.w3.org/1999/xlink" xlink:href="phytokeys-224-001_article-99463__-g040.jpg" position="float" orientation="portrait" xlink:type="simple" id="oo_833376.jpg"><uri content-type="original_file" xlink:type="simple">https://binary.pensoft.net/fig/833376</uri></graphic></fig></tp:treatment-sec><tp:treatment-sec><!--Section generated to contain objects referenced in tp:taxon-treatment.--><fig id="F36" position="float" orientation="portrait"><object-id xmlns:xlink="http://www.w3.org/1999/xlink" content-type="doi" xlink:type="simple">10.3897/phytokeys.224.99463.figure36</object-id><object-id xmlns:xlink="http://www.w3.org/1999/xlink" content-type="arpha" xlink:type="simple">9D00DDF5-3322-5864-B310-8AFF88323424</object-id><label>Figure 36.</label><caption><p>Distribution maps of <tp:taxon-name><tp:taxon-name-part taxon-name-part-type="genus" reg="Taraxacum">Taraxacum</tp:taxon-name-part><tp:taxon-name-part taxon-name-part-type="infraspecific-rank">sect.</tp:taxon-name-part><tp:taxon-name-part taxon-name-part-type="section" reg="Erythrosperma">Erythrosperma</tp:taxon-name-part></tp:taxon-name> in Poland <bold>A</bold><italic><tp:taxon-name><tp:taxon-name-part taxon-name-part-type="genus" reg="Taraxacum">T.</tp:taxon-name-part><tp:taxon-name-part taxon-name-part-type="species" reg="tenuilobum">tenuilobum</tp:taxon-name-part></tp:taxon-name></italic><bold>B</bold><italic><tp:taxon-name><tp:taxon-name-part taxon-name-part-type="genus" reg="Taraxacum">T.</tp:taxon-name-part><tp:taxon-name-part taxon-name-part-type="species" reg="tortilobum">tortilobum</tp:taxon-name-part></tp:taxon-name></italic>; black square – localities recorded during field studies, black circle – other localities known from herbarium data.</p></caption><graphic xmlns:xlink="http://www.w3.org/1999/xlink" xlink:href="phytokeys-224-001_article-99463__-g036.jpg" position="float" orientation="portrait" xlink:type="simple" id="oo_833372.jpg"><uri content-type="original_file" xlink:type="simple">https://binary.pensoft.net/fig/833372</uri></graphic></fig></tp:treatment-sec><ref-list><ref id="B125"><mixed-citation xmlns:xlink="http://www.w3.org/1999/xlink" xlink:type="simple"><person-group><name name-style="western"><surname>Wolanin</surname><given-names>M</given-names></name><name name-style="western"><surname>Musiał</surname><given-names>K</given-names></name></person-group> (<year>2018</year>) <article-title>Chorology and taxonomic issues of <italic><tp:taxon-name><tp:taxon-name-part taxon-name-part-type="genus">Taraxacum</tp:taxon-name-part><tp:taxon-name-part taxon-name-part-type="species">danubium</tp:taxon-name-part></tp:taxon-name></italic> and <italic><tp:taxon-name><tp:taxon-name-part taxon-name-part-type="genus">Taraxacum</tp:taxon-name-part><tp:taxon-name-part taxon-name-part-type="species">tortilobum</tp:taxon-name-part></tp:taxon-name></italic> (section <tp:taxon-name><tp:taxon-name-part taxon-name-part-type="genus"/><tp:taxon-name-part taxon-name-part-type="section">Erythrosperma</tp:taxon-name-part></tp:taxon-name>), new species to the Polish flora.</article-title><source>Wulfenia</source><volume>25</volume>: <fpage>17</fpage>–<lpage>24</lpage>.</mixed-citation></ref><ref id="B114"><mixed-citation xmlns:xlink="http://www.w3.org/1999/xlink" xlink:type="simple"><person-group><name name-style="western"><surname>Van Soest</surname><given-names>JL</given-names></name></person-group> (<year>1967</year>) A catalogue of <tp:taxon-name><tp:taxon-name-part taxon-name-part-type="genus">Taraxacum</tp:taxon-name-part><tp:taxon-name-part taxon-name-part-type="infraspecific-rank">sect.</tp:taxon-name-part><tp:taxon-name-part taxon-name-part-type="section">Erythrosperma</tp:taxon-name-part></tp:taxon-name> Dt. em. Lb Leiden.</mixed-citation></ref><ref id="B86"><mixed-citation xmlns:xlink="http://www.w3.org/1999/xlink" xlink:type="simple"><person-group><name name-style="western"><surname>Richards</surname><given-names>AJ</given-names></name></person-group> (<year>1969</year>) The biosystematics of <italic><tp:taxon-name><tp:taxon-name-part taxon-name-part-type="genus">Taraxacum</tp:taxon-name-part></tp:taxon-name></italic>. Durham theses, Durham University. Durham E-Theses. <ext-link xlink:type="simple" ext-link-type="uri" xlink:href="http://etheses.dur.ac.uk/1368/">http://etheses.dur.ac.uk/1368/</ext-link></mixed-citation></ref><ref id="B1"><mixed-citation xmlns:xlink="http://www.w3.org/1999/xlink" xlink:type="simple"><person-group><name name-style="western"><surname>Adema</surname><given-names>F</given-names></name><name name-style="western"><surname>Mennema</surname><given-names>J</given-names></name><name name-style="western"><surname>Sterk</surname><given-names>AA</given-names></name><name name-style="western"><surname>Weeda</surname><given-names>EJ</given-names></name><name name-style="western"><surname>Westhoff</surname><given-names>V</given-names></name><name name-style="western"><surname>Wilemse</surname><given-names>MTM</given-names></name><name name-style="western"><surname>De Wit</surname><given-names>HCD</given-names></name></person-group> (<year>1982</year>) Flora Neerlandica. Flora van Nederland 123. <tp:taxon-name><tp:taxon-name-part taxon-name-part-type="family">Compositae</tp:taxon-name-part></tp:taxon-name>: <italic><tp:taxon-name><tp:taxon-name-part taxon-name-part-type="genus">Taraxacum</tp:taxon-name-part></tp:taxon-name></italic> Sectie Vulgaria. 4(10b): 4–31. [Koninklijke Nederlandse Botanische Vereniging]</mixed-citation></ref><ref id="B54"><mixed-citation xmlns:xlink="http://www.w3.org/1999/xlink" xlink:type="simple"><person-group><name name-style="western"><surname>Lundevall</surname><given-names>CF</given-names></name><name name-style="western"><surname>Øllgaard</surname><given-names>H</given-names></name></person-group> (<year>1999</year>) <article-title>The genus <italic><tp:taxon-name><tp:taxon-name-part taxon-name-part-type="genus">Taraxacum</tp:taxon-name-part></tp:taxon-name></italic> in the Nordic and Baltic countries: Types of all specific, subspecific and varietal taxa, including type locations and sectional belonging.</article-title><source>Preslia</source><volume>71</volume>: <fpage>43</fpage>–<lpage>171</lpage>.</mixed-citation></ref><ref id="B108"><mixed-citation xmlns:xlink="http://www.w3.org/1999/xlink" xlink:type="simple"><person-group><name name-style="western"><surname>Uhlemann</surname><given-names>I</given-names></name></person-group> (<year>2003</year>) <article-title>Die Gattung <italic><tp:taxon-name><tp:taxon-name-part taxon-name-part-type="genus">Taraxacum</tp:taxon-name-part></tp:taxon-name></italic> (<tp:taxon-name><tp:taxon-name-part taxon-name-part-type="family">Asteraceae</tp:taxon-name-part></tp:taxon-name>) im östlichen Deutschland.</article-title><source>Mitteilungen zur floristischen Kartierung Sachsen-Anhalt, Sonderheft</source><volume>4</volume>: <fpage>1</fpage>–<lpage>136</lpage>.</mixed-citation></ref><ref id="B122"><mixed-citation xmlns:xlink="http://www.w3.org/1999/xlink" xlink:type="simple"><person-group><name name-style="western"><surname>Wendt</surname><given-names>G</given-names></name><name name-style="western"><surname>Øllgaard</surname><given-names>H</given-names></name></person-group> (<year>2015</year>) Sandmaskrosor i Sverige och Danmark. Svenska Botaniska Föreningen, 304 pp.</mixed-citation></ref></ref-list></tp:taxon-treatment>
